# Supplementary material for: Surface Replication, Fidelity and Data Loss in Traditional Dental Microwear and Dental Microwear Texture Analysis
Source: Sci Rep. 2019 Feb 7;9:1595. doi: 10.1038/s41598-018-37682-5 (PMC6367376; doi:10.1038/s41598-018-37682-5)
Supplement: Supplementary file 2 — raw data [file 41598_2018_37682_MOESM2_ESM.xlsx]

## Sheet: dental data
specimen ID	Food type	added abrasive agent	WS	NS	LP	SP	Sq	Ssk	Sku	Sp	Sv	Sz	Sa	Smr	Smc	Sxp	Sal	Str	Std	Sdq	Sdr	Vm	Vv	Vmp	Vmc	Vvc	Vvv	Spd	Spc	S10z	S5p	S5v	Sda	Sha	Sdv	Shv	Iso	1D	2D	3D
GP 01 M2 mesial 150x 01	Pellet	none	2	23	8	64	0.374558	-0.278282	4.05535	1.17404	2.35709	3.53113	0.292938	32.5936	0.448882	0.79009	11.2497	0.320264	69.0159	0.252344	2.06273	0.0194589	0.468341	0.0194589	0.335567	0.42464	0.0437008	0.00262518	15.6851	1.81165	0.753501	1.05815	120.294	124.681	1.83225	3.70585	32.0264	58.0043	67.1878	73.9498
GP 02 M2 mesial 150x 01	Pellet	none	1	17	22	134	0.510703	-1.14086	8.8092	2.31955	4.04848	6.36802	0.363168	0.893585	0.479726	1.23171	6.27815	0.15684	33.4971	0.528277	7.22268	0.0300137	0.509739	0.0300137	0.371429	0.429761	0.0799783	0.00700049	44.1276	3.55403	1.14509	2.40894	75.8171	61.0116	2.95288	1.11008	15.684	58.0328	21.7406	38.7867
GP 03 M2 mesial 150x 01	Pellet	none	5	17	9	53	0.366119	-0.172639	3.27864	1.3765	1.71692	3.09342	0.292333	12.7977	0.414176	0.765183	8.24806	0.530611	79.001	0.230082	1.93633	0.019541	0.433717	0.019541	0.32529	0.388559	0.0451576	0.00450032	29.9202	1.24622	0.314817	0.931405	174.849	137.784	1.49043	3.98676	53.0611	89.9974	57.9977	79.0097
GP 04 M2 mesial 150x 01	Pellet	none	2	18	13	69	0.635723	-0.665312	4.58583	2.12041	3.28562	5.40603	0.472292	2.87029	0.743967	1.52231	8.95698	0.414795	94.7558	0.395206	4.1211	0.0278254	0.771793	0.0278254	0.482554	0.668354	0.103438	0.00187513	49.9467	2.66276	1.05059	1.61217	185.566	226.571	3.15	6.5433	41.4795	58.0051	38.7461	89.9946
GP 05 M2 mesial 150x 02	Pellet	none	0	26	1	77	0.463514	-0.823316	4.41286	1.16173	2.53832	3.70005	0.359923	41.464	0.515718	1.06813	8.81334	0.595463	164.497	0.339093	3.81258	0.0170522	0.53277	0.0170522	0.42582	0.465541	0.0672293	0.00962568	25.1494	2.01086	0.869942	1.14092	48.8871	42.7958	0.381119	0.336313	59.5463	90.026	121.998	158.287
GP 06 M2 mesial 150x 01	Pellet	none	5	21	8	60	0.374011	-1.01087	6.90979	1.00695	2.86854	3.87549	0.288386	53.2464	0.42818	0.807273	6.30255	0.29009	100.003	0.253014	2.20866	0.0133486	0.441529	0.0133486	0.327749	0.391058	0.050471	0.00262518	16.7122	1.7181	0.25621	1.46189	131.719	200.714	1.43834	7.0637	29.009	100.268	90.001	106.011
GP 07 M2 mesial 150x 01	Pellet	none	3	25	19	34	0.392977	-0.0808325	2.74096	1.06914	1.6946	2.76374	0.319405	43.97	0.493241	0.744955	11.1657	0.77365	118.5	0.255628	2.34404	0.0172994	0.51054	0.0172994	0.367847	0.467224	0.0433169	0.00662546	19.5841	1.3389	0.481412	0.857487	94.2687	99.4478	1.6343	1.26718	77.365	90.0014	121.984	112.803
GP 08 M2 mesial 150x 01	Pellet	none	4	33	13	77	0.404558	-0.819913	5.43943	1.52393	2.33362	3.85755	0.307116	6.61099	0.451725	0.930414	8.16391	0.781598	55.9905	0.406734	3.72664	0.0166123	0.468338	0.0166123	0.336129	0.409647	0.0586908	0.0057504	43.5321	2.18786	0.697356	1.4905	70.8539	111.41	1.1274	2.78442	78.1598	58.0045	89.9949	0.195038
GP 09 M2 mesial 150x 01	Pellet	none	4	25	14	58	0.38269	-0.457152	3.27338	1.15652	1.56062	2.71713	0.299657	35.5448	0.469937	0.903748	11.5025	0.586736	85.498	0.23103	2.01976	0.0137807	0.483718	0.0137807	0.346838	0.431331	0.0523864	0.00612543	17.4912	1.711	0.733323	0.977681	108.044	155.008	1.83676	4.71167	58.6736	89.9997	100.352	112.788
GP 10 M2 mesial 150x 01	Pellet	none	0	28	12	62	0.530035	-1.26851	5.35067	1.08419	2.69182	3.77602	0.398782	50.8706	0.565415	1.46471	11.1283	0.274218	85.737	0.226881	2.06527	0.0125556	0.577971	0.0125556	0.43316	0.48297	0.0950005	0.00350025	10.0407	2.46009	0.757462	1.70263	154.984	185.143	2.07725	3.06446	27.4218	58.0158	90.0043	38.768
GP 11 M2 mesial 150x 01	Pellet	none					0.407462	0.299748	3.19052	1.25186	1.33614	2.588	0.318118	24.2213	0.554717	0.703529	9.85806	0.241878	94.2591	0.197669	1.60533	0.0233654	0.578083	0.0233654	0.348925	0.536976	0.0411061	0.00437531	8.92254	1.79928	0.878103	0.921179	131.514	157.377	1.1252	3.52324	24.1878	89.9976	112.779	58.0155
GP 12 M2 mesial 150x 01	Pellet	none	5	19	12	61	0.577481	-1.33617	7.16204	1.68121	3.5302	5.21141	0.420591	8.26246	0.643283	1.49533	10.1275	0.502764	32.2493	0.304324	2.82571	0.0174993	0.660782	0.0174993	0.436157	0.56272	0.0980614	0.00175012	0.530799	2.70115	0.825003	1.87614	199.052	32.8419	7.02491	1.59197	50.2764	38.7785	122.034	21.7467
GP 13 M2 mesial 150x 01	Pellet	none	5	26	14	41	0.347339	-0.14	2.74489	1.62172	1.36513	2.98685	0.284302	2.55724	0.439451	0.696503	11.3524	0.179235	86.2476	0.250998	2.031	0.0131087	0.452559	0.0131087	0.332304	0.414771	0.0377885	0.00537538	22.9946	1.75389	1.11015	0.64374	91.0586	104.755	1.07582	1.56617	17.9235	90.0157	121.973	141.265
GP 15 M2 mesial 150x 01	Pellet	none	5	16	12	84	0.411851	-0.428025	2.76835	1.05857	1.4092	2.46778	0.334602	48.2128	0.50903	0.939098	8.74661	0.227603	106.493	0.195242	1.68525	0.0115962	0.520626	0.0115962	0.384131	0.465446	0.0551802	0.00637545	4.22616	1.32903	0.50242	0.826609	153.484	139.742	1.82858	2.38556	22.7603	90.0063	112.789	58.0115
GP 16 M2 mesial 150x 01	Pellet	none	2	43	18	40	0.601405	-0.618905	3.11439	1.16031	2.24468	3.40499	0.484138	43.6511	0.756218	1.4743	14.387	0.511442	74.2563	0.236142	2.00719	0.00983657	0.766054	0.00983657	0.554442	0.680156	0.0858978	0.00225016	17.0347	1.74301	0.455468	1.28754	93.3988	209.931	1.5092	3.90865	51.1442	122.004	73.9908	89.9968
GP 17 M2 mesial 150x 01	Pellet	none	1	21	11	72	0.521216	-0.8391	4.96419	1.68371	3.05355	4.73726	0.379413	8.14221	0.604642	1.37967	12.0988	0.456765	94.9911	0.25815	2.2223	0.0234415	0.628083	0.0234415	0.382071	0.538629	0.0894542	0.00262518	52.9719	2.01166	0.417575	1.59408	191.003	1.08425	2.33112	0.0439477	45.6765	90.0065	73.9748	79.1035
GD 01 M2 mesial 150x 01	Dough	none	6	14	14	126	0.527089	-0.355736	3.86716	1.49009	2.56922	4.05931	0.405919	15.3972	0.649734	1.15512	6.15685	0.289423	85.9978	0.364532	4.17554	0.0260792	0.675814	0.0260792	0.431207	0.602561	0.0732526	0.00337524	25.0768	2.64978	1.00977	1.64	205.458	101.054	6.56617	2.31362	28.9423	90.0045	141.246	58.0148
GD 02 M2 mesial 150x 01	Dough	none	3	16	11	107	0.457057	-0.181308	2.84374	1.32353	1.78417	3.1077	0.36365	24.0247	0.582805	0.963452	9.73906	0.393288	85.2377	0.229436	2.26061	0.0192284	0.602034	0.0192284	0.407784	0.541993	0.0600413	0.0056254	8.60881	1.97869	0.779277	1.19942	146.192	120.417	2.75235	1.4947	39.3288	90.0111	76.0768	58.0015
GD 03 M2 mesial 150x 01	Dough	none	4	13	7	75	0.504678	-0.370046	2.61034	1.34393	1.94366	3.28759	0.415423	29.4556	0.628594	1.1116	12.2876	0.667932	79.7399	0.245002	2.3806	0.0124785	0.641073	0.0124785	0.491092	0.579248	0.0618251	0.00362525	16.6686	1.56727	0.45103	1.11624	87.9153	129.068	0.987797	2.19172	66.7932	89.9861	79.7275	21.7403
GD 04 M2 mesial 150x 01	Dough	none	1	6	23	35	0.689461	-0.399683	2.77753	1.55416	2.3888	3.94295	0.557752	23.9042	0.86342	1.53087	10.4804	0.18927	94.4968	0.314037	3.16642	0.019618	0.883038	0.019618	0.670975	0.797975	0.0850628	0.00200014	12.3187	2.90999	1.05365	1.85633	158.872	240.687	3.92239	8.05648	18.927	90.0058	38.7553	58.001
GD 05 M2 mesial 150x 02	Dough	none	1	20	24	47	0.640285	-0.528618	3.37401	1.76878	2.27768	4.04646	0.507058	6.73449	0.668957	1.59533	11.2882	0.178158	73.5069	0.311535	3.14425	0.0303336	0.699291	0.0303336	0.585975	0.60721	0.0920806	0.00300021	19.1476	2.23241	0.954304	1.2781	124.641	146.572	2.86672	3.76647	17.8158	72.8504	89.9943	141.259
GD 06 M2 mesial 150x 01	Dough	none	0	6	25	60	0.51449	-0.152151	2.82428	1.49557	1.77207	3.26764	0.412623	18.3239	0.684115	1.0337	8.13915	0.299828	94.5007	0.284181	3.0477	0.0177928	0.701907	0.0177928	0.474126	0.64217	0.0597376	0.00462532	6.16856	2.19842	1.06177	1.13664	92.6733	164.389	1.20303	9.67642	29.9828	89.9849	141.23	57.9965
GD 07 M2 mesial 150x 01	Dough	none	2	19	10	55	0.546838	-0.654506	3.36809	1.173	2.1808	3.3538	0.432354	40.7835	0.664727	1.34366	8.31739	0.207265	86.2501	0.242252	2.47165	0.0140886	0.678815	0.0140886	0.490572	0.597592	0.0812233	0.00437531	6.45289	2.46964	0.7635	1.70614	120.338	149.861	1.00709	3.01838	20.7265	89.9948	38.77	58.0011
GD 08 M2 mesial 150x 01	Dough	none	7	17	11	28	0.401723	-0.541333	3.34857	1.03458	1.40772	2.4423	0.30623	50.4076	0.507044	0.997106	8.00181	0.196492	85.2502	0.216428	1.95259	0.0132817	0.520326	0.0132817	0.340679	0.455375	0.0649507	0.00625044	3.56078	1.39398	0.526449	0.867535	117.793	132.379	1.64546	3.01055	19.6492	89.9926	121.987	85.0737
GD 09 M2 mesial 150x 01	Dough	none	1	8	18	53	0.809468	0.0282144	2.68145	2.10996	2.14833	4.25829	0.64185	9.52023	1.08212	1.55178	10.115	0.491538	93.7475	0.296113	3.4935	0.0359485	1.11807	0.0359485	0.722526	1.02057	0.0974989	0.00200014	8.98168	3.0411	1.4127	1.6284	128.783	249.139	1.59627	5.37757	49.1538	90.0028	122.007	57.9793
GD 10 M2 mesial 150x 01	Dough	none	2	29	12	62	0.45993	-0.73609	4.34049	1.16321	2.38205	3.54526	0.3541	38.1212	0.550807	1.08304	11.6445	0.934322	94.2532	0.222051	1.97546	0.0166981	0.567505	0.0166981	0.391137	0.500166	0.0673392	0.00300021	3.25912	1.93216	0.614535	1.31763	321.019	158.743	21.824	7.00409	93.4322	89.9991	57.9933	0.143825
GD 11 M2 mesial 150x 01	Dough	none	6	11	16	41	0.530764	-0.308622	2.73031	1.31592	1.71196	3.02789	0.430351	29.581	0.656997	1.1581	8.17703	0.276463	79.5075	0.261299	2.66296	0.0194706	0.676468	0.0194706	0.494485	0.608374	0.0680937	0.0057504	7.15854	1.94406	1.12365	0.820407	92.987	117.949	1.11524	1.38585	27.6463	89.993	57.9858	76.0762
GD 12 M2 mesial 150x 01	Dough	none	9	12	7	54	0.721975	-0.784841	3.06796	1.59334	2.71532	4.30865	0.581463	24.1899	0.822668	1.85681	12.3592	0.296542	94.9997	0.277842	2.62258	0.0119373	0.834605	0.0119373	0.69242	0.722474	0.11213	0.00200014	29.6697	2.05085	1.05452	0.996324	153.78	107.948	2.0948	2.42075	29.6542	89.9975	95.0023	84.5903
GD 13 M2 mesial 150x 01	Dough	none	0	15	11	37	0.416848	-0.376596	3.43262	1.03124	2.01805	3.04929	0.328396	47.6674	0.541465	0.872334	7.4511	0.334923	85.2622	0.219013	1.97644	0.0146443	0.55611	0.0146443	0.371009	0.50133	0.0547798	0.00375026	5.41387	1.8115	0.698151	1.11335	124.77	79.2017	3.28264	1.10261	33.4923	89.9947	38.752	141.226
GD 14 M2 mesial 150x 01	Dough	none	1	23	15	62	0.575329	-1.0497	5.02728	1.31208	2.73871	4.05079	0.436301	31.5442	0.624212	1.49109	8.68514	0.41909	64.0069	0.308165	3.52765	0.0185843	0.642796	0.0185843	0.476107	0.547736	0.0950597	0.00250018	10.8366	2.09842	0.669157	1.42926	132.554	65.1036	9.24675	1.52733	41.909	58.0071	90.029	38.7647
GD 15 M2 mesial 150x 01	Dough	none	2	15	6	70	0.53058	-1.39286	7.94816	1.39903	2.88827	4.2873	0.374482	19.2441	0.585278	1.41169	11.7078	0.775875	75.7402	0.259898	2.25838	0.0206936	0.605972	0.0206936	0.369996	0.519097	0.0868752	0.00250017	30.6661	2.11975	0.827354	1.29239	205.471	86.9717	4.09123	1.5816	77.5875	67.247	89.997	58.0122
GD 16 M2 mesial 150x 01	Dough	none	3	14	15	59	0.417597	-0.642821	4.31263	1.52116	2.1723	3.69345	0.323833	9.45044	0.509087	0.96996	8.01255	0.596809	85.2344	0.24909	2.30062	0.0152676	0.524355	0.0152676	0.35552	0.467122	0.0572334	0.00350025	24.9591	1.96317	0.815754	1.14742	147.021	196.065	3.22861	5.86848	59.6809	90.0059	21.7037	57.9999
GD 17 M2 mesial 150x 01	Dough	none	4	22	14	71	0.580189	-0.499886	3.6937	2.27235	2.63295	4.9053	0.451858	0.84614	0.671791	1.41862	7.94063	0.60443	51.2562	0.335438	3.63005	0.0223808	0.694172	0.0223808	0.489958	0.605641	0.0885312	0.00262518	15.443	2.244	0.622024	1.62198	216.443	236.186	1.81263	8.275	60.443	58.0253	89.9844	122.005
CP 01 M2 mesial 150x 01	Pellet	calcium carbonate	0	25	13	63	0.529794	-0.866565	4.66463	1.48849	2.86831	4.35679	0.398882	17.153	0.635957	1.34498	7.07465	0.556556	36.0146	0.404368	4.43233	0.0160349	0.651991	0.0160349	0.430733	0.565998	0.0859936	0.00450032	26.4821	2.57609	0.900025	1.67607	84.8436	64.8087	1.1394	2.18028	55.6556	141.254	121.985	158.254
CP 02 M2 mesial 150x 02	Pellet	calcium carbonate	5	29	15	77	0.4315	-0.408115	2.75129	1.03273	1.90206	2.93479	0.358918	51.6365	0.516683	0.907079	7.1438	0.177889	51.5065	0.216116	2.04231	0.0133254	0.530009	0.0133254	0.428959	0.479892	0.0501166	0.0056254	0.690865	1.70525	0.465879	1.23937	99.3776	139.027	1.45086	3.24444	17.7889	57.9897	89.995	141.244
CP 03 M2 mesial 150x 01	Pellet	calcium carbonate	7	18	15	76	0.785037	-0.702318	3.82685	3.11943	3.40091	6.52034	0.613398	0.29005	0.87937	1.9411	7.51111	0.331466	84.7629	0.372113	4.01155	0.0248743	0.904244	0.0248743	0.681771	0.777549	0.126695	0.00200014	56.913	3.44288	0.829131	2.61375	265.312	60.9793	2.39119	1.90333	33.1466	58.0163	122	141.221
CP 04 M2 mesial 150x 01	Pellet	calcium carbonate	1	21	17	78	0.495261	-0.589507	4.36454	1.28831	2.45949	3.7478	0.383154	28.5843	0.603606	1.1097	7.06331	0.275612	153.993	0.356937	3.59252	0.0190664	0.622672	0.0190664	0.414081	0.554704	0.0679676	0.0042503	19.6925	2.16835	0.749422	1.41893	127.831	122.785	4.50058	4.09175	27.5612	90.0222	158.254	121.989
CP 05 M2 mesial 150x 02	Pellet	calcium carbonate	3	12	14	59	0.571577	0.0688375	3.11142	1.72412	1.96347	3.68759	0.459804	8.47738	0.676921	1.09407	9.68531	0.383257	85.0114	0.22113	2.06332	0.0335403	0.710461	0.0335403	0.527991	0.653528	0.0569338	0.0028752	12.4604	2.12817	1.0856	1.04257	132.529	186.2	1.51237	3.43125	38.3257	89.9724	38.7753	84.6322
CP 06 M2 mesial 150x 02	Pellet	calcium carbonate	1	17	9	57	0.433697	-0.00130076	3.09381	1.32772	1.73053	3.05824	0.341841	20.2772	0.528205	0.859184	11.1929	0.377474	85.7505	0.187532	1.61901	0.0247661	0.552971	0.0247661	0.411146	0.506355	0.0466155	0.00362525	0.434755	2.03771	0.807269	1.23044	152.888	150.867	2.21817	2.49506	37.7474	89.9944	75.9884	58.0084
CP 07 M2 mesial 150x 01	Pellet	calcium carbonate	2	27	5	49	0.765042	-0.228453	2.3877	1.76948	2.31113	4.08061	0.643079	17.4495	0.979942	1.57431	10.6065	0.257859	105.501	0.258408	2.22492	0.0223459	1.00229	0.0223459	0.755218	0.922214	0.0800738	0.00162511	12.7724	2.89625	1.17736	1.71889	160.243	58.7933	1.77887	0.93155	25.7859	89.9913	58.0001	67.2934
CP 08 M2 mesial 150x 01	Pellet	calcium carbonate	4	28	13	53	0.600917	-0.388159	2.68906	1.31448	2.18031	3.49479	0.489232	33.8588	0.742651	1.36978	8.27675	0.204007	94.7502	0.251831	2.487	0.017845	0.760496	0.017845	0.575246	0.684166	0.0763295	0.00300021	11.4994	1.99458	1.08843	0.906152	138.284	221.397	1.96702	3.72451	20.4007	89.9875	79.7723	94.9666
CP 09 M2 mesial 150x 01	Pellet	calcium carbonate	5	21	7	76	0.665275	-0.24906	4.10819	1.90011	2.95496	4.85507	0.520569	10.0331	0.901269	1.20879	10.9788	0.380503	86.7458	0.301591	2.70713	0.0264577	0.927727	0.0264577	0.552421	0.854605	0.0731225	0.00162511	29.0458	2.47806	1.01134	1.46671	200.63	123.713	10.8993	4.45817	38.0503	90.0027	84.5289	58.011
CP 10 M2 mesial 150x 01	Pellet	calcium carbonate	2	18	9	81	0.446654	0.0513866	3.2513	1.56743	1.69686	3.26428	0.350876	10.5341	0.58395	0.868799	9.39761	0.652462	51.2517	0.239387	2.12793	0.0225813	0.606532	0.0225813	0.381831	0.553859	0.0526732	0.00337524	8.94806	2.38968	1.01388	1.37579	149.283	158.472	3.2199	2.66139	65.2462	90.0054	50.2785	57.9787
CP 11 M2 mesial 150x 01	Pellet	calcium carbonate	5	33	10	70	0.405943	-1.22002	8.09999	1.04598	3.07305	4.11903	0.304402	48.5063	0.483686	0.863285	6.61148	0.468218	100.999	0.256927	2.41378	0.0127768	0.496463	0.0127768	0.329809	0.437213	0.0592499	0.00387527	9.63715	2.48393	0.843353	1.64057	107.988	239.61	1.77528	4.11627	46.8218	100.99	90.0045	141.247
CP 12 M2 mesial 150x 01	Pellet	calcium carbonate	5	34	19	92	0.321756	-0.477346	3.41142	1.00395	1.5483	2.55226	0.251405	53.095	0.380873	0.778305	6.0632	0.471482	48.7491	0.357878	3.18724	0.0129266	0.3938	0.0129266	0.277998	0.346713	0.0470868	0.0100007	38.5471	1.89465	0.593894	1.30076	59.5817	70.1902	0.806952	2.05365	47.1482	38.767	50.2698	58.0033
CP 13 M2 mesial 150x 01	Pellet	calcium carbonate	2	14	6	70	0.580743	-0.32634	3.47921	1.32752	3.42564	4.75316	0.469676	30.2883	0.768375	1.07582	12.053	0.295973	94.988	0.310991	3.18797	0.0167115	0.785087	0.0167115	0.553113	0.723261	0.0618259	0.00387527	26.3489	2.61058	0.923738	1.68684	122.945	91.738	0.975198	2.8255	29.5973	141.232	90.0037	121.985
CP 14 M2 mesial 150x 01	Pellet	calcium carbonate	7	21	14	97	0.495194	-0.455579	3.98419	1.40938	2.57506	3.98444	0.380577	18.5157	0.58137	1.13492	5.26669	0.453968	172.751	0.385524	4.03321	0.0239911	0.605362	0.0239911	0.407843	0.533241	0.0721201	0.00587541	31.3784	2.24845	0.967937	1.28051	112.583	105.757	1.96355	6.05474	45.3968	0.17842	158.247	57.9955
CP 15 M2 mesial 150x 01	Pellet	calcium carbonate	1	31	6	61	0.704713	0.0548565	2.34	1.70688	1.95235	3.65924	0.58113	18.9867	1.00779	1.2911	11.6977	0.288568	93.9917	0.287	2.5992	0.0200814	1.02787	0.0200814	0.648379	0.953477	0.0743922	0.00312522	58.4947	2.31411	0.728385	1.58573	133.618	85.9717	1.24032	2.25261	28.8568	90.0083	57.9907	67.2444
CP 16 M2 mesial 150x 01	Pellet	calcium carbonate					0.822299	-1.02361	4.24908	1.43544	3.68996	5.1254	0.648512	35.5565	0.920643	2.13154	10.0875	0.514424	85.0089	0.390145	4.5582	0.0133273	0.93397	0.0133273	0.722256	0.799172	0.134798	0.00250017	32.9908	3.38001	0.842747	2.53726	104.528	122.881	3.29854	2.34656	51.4424	89.9895	79.7515	67.2316
CP 17 M2 mesial 150x 01	Pellet	calcium carbonate	5	14	9	44	0.371662	-0.665546	3.6604	0.847191	2.09801	2.94521	0.291966	69.9343	0.440389	0.893207	6.42471	0.487141	84.7524	0.275644	2.36696	0.0121948	0.452584	0.0121948	0.328483	0.396719	0.0558654	0.00487534	22.6792	1.57016	0.310205	1.25995	90.8921	101.726	1.11008	2.89949	48.7141	0.137021	90.006	121.992
CD 01 M2 mesial 150x 01	Dough	calcium carbonate					0.778521	-0.64739	3.20687	1.6902	2.54452	4.23473	0.609698	16.87	0.855283	2.01942	8.82047	0.218287	64.0035	0.320062	3.40507	0.0302949	0.885578	0.0302949	0.731315	0.769756	0.115822	0.00200014	18.4139	2.27349	1.09025	1.18324	182.751	130.325	1.64579	3.54266	21.8287	67.208	90.0177	38.767
CD 02 M2 mesial 150x 01	Dough	calcium carbonate	5	31	13	58	0.656444	-0.449282	4.48874	2.949	2.88786	5.83686	0.485596	0.48077	0.670716	1.71167	6.44075	0.292315	94.7532	0.383208	4.15682	0.0397341	0.71045	0.0397341	0.51827	0.605988	0.104462	0.00237517	49.6503	2.88902	0.74596	2.14306	158.775	97.628	4.72281	5.36827	29.2315	90.0196	85.0011	58.0014
CD 05 M2 mesial 150x 01	Dough	calcium carbonate	4	22	7	81	0.436214	-0.704407	4.08321	1.37072	2.55128	3.922	0.337868	19.4436	0.505699	1.04722	8.33687	0.833819	79.5074	0.313758	3.19348	0.0150856	0.520784	0.0150856	0.375718	0.454485	0.0662987	0.00387527	19.3922	2.0418	0.728386	1.31342	135.236	175.03	2.16404	7.45785	83.3819	58.0066	38.7617	89.9924
CD 06 M2 mesial 150x 01	Dough	calcium carbonate	2	24	9	60	0.573626	-0.150735	2.59196	1.73361	1.97249	3.70609	0.473576	10.4947	0.743653	1.09953	9.61594	0.359126	58.0125	0.214663	1.94791	0.0178317	0.761484	0.0178317	0.525237	0.694684	0.0667999	0.00162511	0.414845	1.84178	0.653814	1.18797	148.205	337.476	0.78023	8.61176	35.9126	58.0081	121.979	90.0097
CD 07 M2 mesial 150x 01	Dough	calcium carbonate	1	17	13	48	0.455324	-0.44822	2.94088	1.16379	1.59062	2.75441	0.362111	39.646	0.542973	1.00969	9.57671	0.76716	48.0048	0.211811	1.94391	0.0172079	0.560181	0.0172079	0.423829	0.495343	0.064838	0.00400028	4.66653	2.00203	0.813009	1.18903	118.715	157.96	2.42742	2.96308	76.716	57.9895	50.2098	141.223
CD 08 M2 mesial 150x 01	Dough	calcium carbonate	0	7	19	63	0.480595	-0.435081	4.85298	1.19392	2.5978	3.79172	0.36474	30.3016	0.652339	0.888465	11.4918	0.736616	74.2517	0.234446	2.00304	0.0178364	0.670175	0.0178364	0.392141	0.612293	0.0578823	0.00250017	17.7189	2.09012	0.626881	1.46324	127.981	275.907	1.7615	4.34664	73.6616	90.0014	67.2285	74.0387
CD 09 M2 mesial 150x 01	Dough	calcium carbonate	4	20	19	70	0.935586	-0.402114	2.75593	2.00444	3.72759	5.73203	0.75085	14.4392	1.16579	2.0914	13.9605	0.564859	74.757	0.371107	4.10726	0.0289167	1.19471	0.0289167	0.852237	1.06079	0.133924	0.00175012	39.124	3.06466	0.857566	2.2071	185.711	111.59	2.4841	2.47987	56.4859	67.2178	57.9975	76.0159
CD 10 M2 mesial 150x 01	Dough	calcium carbonate	3	9	4	30	0.505446	-0.67349	4.65641	1.44758	2.24219	3.68977	0.381202	15.6549	0.567901	1.20294	8.98273	0.22368	94.0019	0.252699	2.25105	0.0252916	0.593192	0.0252916	0.410126	0.51739	0.0758023	0.00212515	0.641981	2.23433	0.993945	1.24039	140.435	291.87	3.87316	8.76661	22.368	89.9726	100.901	121.989
CD 12 M2 mesial 150x 01	Dough	calcium carbonate	1	19	15	61	0.483449	-0.575875	3.15573	1.10266	1.86841	2.97108	0.380527	44.8972	0.587241	1.12081	10.1917	0.502236	55.7581	0.167674	1.36402	0.0135276	0.600769	0.0135276	0.438925	0.527211	0.0735574	0.00250017	0.342259	2.03727	0.766461	1.27081	253.616	294.718	3.84928	6.59902	50.2236	58.0276	90.0041	141.24
CD 13 M2 mesial 150x 01	Dough	calcium carbonate	5	12	4	38	0.407007	-0.144497	3.36699	1.22432	1.5534	2.77771	0.316258	28.9475	0.501543	0.879181	12.6724	0.789408	85.2484	0.168083	1.16458	0.0218018	0.523345	0.0218018	0.336047	0.470518	0.0528269	0.00175012	7.36134	1.61071	0.668234	0.942479	262.687	182.21	1.7573	2.08521	78.9408	89.9995	141.268	58.0196
DP 01 M2 mesial 150x 02	Pellet	diatomaceous earth	3	11	9	66	0.490975	-0.118145	2.58851	1.37738	1.5988	2.97618	0.402459	23.1033	0.601117	1.01523	9.14016	0.227767	94.7587	0.210534	1.99202	0.0213327	0.622449	0.0213327	0.469393	0.566643	0.0558062	0.00350025	0.659469	2.07556	0.988519	1.08704	132.624	199.19	1.2771	2.48492	22.7767	90.0083	109.778	94.9567
DP 02 M2 mesial 150x 01	Pellet	diatomaceous earth	2	14	13	57	0.347236	-0.499846	3.87536	1.16029	1.76741	2.9277	0.269263	33.6013	0.402785	0.804819	7.89392	0.599992	78.75	0.200611	1.51772	0.0148099	0.417595	0.0148099	0.30177	0.367898	0.049697	0.00325023	8.41163	1.80239	0.723509	1.07888	179.5	192.57	3.38156	4.11214	59.9992	57.9902	38.7814	112.746
DP 03 M2 mesial 150x 02	Pellet	diatomaceous earth	2	19	4	81	0.581434	-0.0180512	2.61055	1.74284	1.56807	3.3109	0.466923	10.7453	0.76793	1.14592	10.6449	0.282128	82.2533	0.233545	2.10072	0.0249901	0.79292	0.0249901	0.557591	0.728811	0.0641095	0.00312522	28.4895	2.18015	1.10853	1.07162	149.2	58.6299	2.02634	1.90439	28.2128	90.0165	57.9807	38.7593
DP 04 M2 mesial 150x 01	Pellet	diatomaceous earth	2	11	19	58	0.971775	-0.421812	2.95939	2.36841	3.04545	5.41386	0.761771	6.1087	1.1626	2.30964	12.3069	0.460336	100.503	0.348643	3.71085	0.0386219	1.20122	0.0386219	0.90684	1.0617	0.139522	0.0013751	60.9662	3.30019	0.915753	2.38444	162.909	3.04715	2.83459	0.044093	46.0336	104.022	90.0188	141.25
DP 05 M2 mesial 150x 01	Pellet	diatomaceous earth	8	20	9	38	0.387086	-0.0994249	2.56789	1.10838	1.35409	2.46247	0.315038	40.0795	0.523394	0.754621	8.74713	0.410971	94.7359	0.172084	1.35178	0.013151	0.536545	0.013151	0.374531	0.49564	0.040905	0.00487534	4.18869	1.27662	0.603496	0.673121	175.071	126.649	3.24558	2.3575	41.0971	90	100.203	58.0237
DP 06 M2 mesial 150x 01	Pellet	diatomaceous earth	1	25	5	41	0.313002	-0.0345725	2.63544	0.804238	1.03813	1.84237	0.250135	73.528	0.440168	0.610009	14.7877	0.369012	66.0041	0.13718	0.91385	0.0103949	0.450563	0.0103949	0.284794	0.414219	0.0363437	0.00612543	0.5511	1.14637	0.365286	0.781079	100.791	123.697	0.58629	1.45557	36.9012	38.7821	89.9836	21.7448
DP 07 M2 mesial 150x 01	Pellet	diatomaceous earth	1	7	11	31	0.4765	-0.984736	4.0683	0.900225	2.20451	3.10473	0.376323	65.1096	0.515676	1.26615	9.37645	0.392757	74.2526	0.173098	1.34892	0.0118657	0.527542	0.0118657	0.43733	0.452451	0.0750907	0.00212515	7.10593	1.43361	0.750667	0.68294	103.279	319.368	0.970357	5.13543	39.2757	90.0037	38.7713	58.0057
DP 08 M2 mesial 150x 01	Pellet	diatomaceous earth	6	11	4	67	0.488865	-0.31434	2.64617	1.05962	1.75521	2.81483	0.399178	45.8791	0.639225	1.08642	11.2263	0.434276	94.7466	0.189871	1.4968	0.0121703	0.651395	0.0121703	0.431665	0.585819	0.0655766	0.0042503	1.73949	1.63382	0.713165	0.920652	172.438	203.952	4.87827	3.02468	43.4276	57.9841	38.7648	103.927
DP 09 M2 mesial 150x 01	Pellet	diatomaceous earth	4	2	47	22	0.600618	-0.317546	3.2463	1.4262	2.16546	3.59166	0.464897	23.5651	0.777147	1.35462	10.5757	0.258051	85.2423	0.197693	1.6471	0.0232036	0.800351	0.0232036	0.532372	0.721051	0.0792997	0.00162511	3.9998	2.40474	0.927147	1.47759	270.589	408.363	4.53852	12.5761	25.8051	90.0093	58.0066	109.786
DP 10 M2 mesial 150x 02	Pellet	diatomaceous earth	4	12	9	36	0.356942	-0.540715	4.39121	1.09692	1.76958	2.8665	0.263846	38.9157	0.425869	0.851645	10.0156	0.578975	95.2486	0.1697	1.30479	0.016337	0.442206	0.016337	0.273328	0.384274	0.0579318	0.00325023	5.53978	1.85354	0.729065	1.12448	157.734	240.114	5.52288	6.25648	57.8975	89.9934	58.0086	122.018
DP 11 M2 mesial 150x 01	Pellet	diatomaceous earth	2	10	7	23	0.36454	-0.575159	3.51973	0.908835	1.59034	2.49918	0.289302	63.367	0.442113	0.865678	10.0803	0.238925	128.004	0.162934	1.17999	0.0120864	0.4542	0.0120864	0.334782	0.405027	0.0491729	0.00400028	0.812382	1.56504	0.549585	1.01545	119.316	193.02	2.57461	5.02077	23.8925	129.645	141.245	121.975
DP 12 M2 mesial 150x 01	Pellet	diatomaceous earth	3	16	8	42	0.484497	-0.278667	3.1572	1.24086	1.83599	3.07685	0.373599	29.9572	0.619131	1.07921	11.7914	0.28955	79.2478	0.237368	2.05604	0.0205353	0.639667	0.0205353	0.409382	0.568914	0.0707524	0.00262518	15.2631	1.69404	0.564365	1.12968	117.663	241.314	1.07915	4.19414	28.955	90.013	38.7586	58.0241
DP 14 M2 mesial 150x 01	Pellet	diatomaceous earth	7	17	3	47	0.319769	-0.300834	3.12606	1.08214	1.27937	2.36151	0.257318	43.424	0.38997	0.668456	7.55164	0.475601	124	0.167567	1.30227	0.0122138	0.402183	0.0122138	0.303556	0.364275	0.0379085	0.00462532	1.51198	1.56641	0.593809	0.972603	132.449	166.285	1.72843	2.60961	47.5601	121.997	112.784	79.0811
DP 15 M2 mesial 150x 02	Pellet	diatomaceous earth	3	14	6	62	0.367761	0.000969529	2.86983	1.12235	1.26209	2.38444	0.295506	37.8617	0.456975	0.754691	12.2926	0.633321	105.5	0.156446	1.1797	0.0188146	0.47579	0.0188146	0.332457	0.434775	0.0410149	0.00487534	2.45229	1.2462	0.688511	0.557689	115.596	132.699	0.695643	1.68812	63.3321	121.986	112.744	89.998
DP 16 M2 mesial 150x 02	Pellet	diatomaceous earth	4	32	10	56	0.607047	-0.49607	2.96988	1.28585	2.04558	3.33143	0.487356	34.8132	0.745722	1.40885	10.4717	0.257322	94.4955	0.193121	1.54755	0.0176256	0.763348	0.0176256	0.577731	0.683896	0.0794521	0.00237517	7.59433	2.13369	0.811783	1.32191	261.355	456.151	4.80203	16.3652	25.7322	90.0048	121.992	141.234
DP 17 M2 mesial 150x 01	Pellet	diatomaceous earth	2	23	18	64	0.475291	-0.673531	4.26844	1.51224	2.25858	3.77083	0.372839	13.3753	0.556986	1.0454	7.67549	0.217868	104.007	0.214236	1.92019	0.0160167	0.573003	0.0160167	0.416078	0.508913	0.0640898	0.00212515	6.65557	2.64023	0.953512	1.68672	234.61	368.529	2.70712	10.1736	21.7868	89.9764	122	58.0042
DD 01 M2 mesial 150x 01	Dough	diatomaceous earth	0	24	9	38	0.626327	-0.426804	3.78246	2.00421	2.601	4.6052	0.487082	2.95655	0.834245	1.3416	11.3337	0.28282	94.2562	0.183876	1.50121	0.0164789	0.850723	0.0164789	0.526471	0.76408	0.0866433	0.000750053	7.10109	2.55535	0.926536	1.62881	124.783	22.9424	4.65472	0.634429	28.282	90.006	58.0142	85.0728
DD 02 M2 mesial 150x 01	Dough	diatomaceous earth	1	19	4	28	0.540968	-0.528836	2.89224	1.271	2.07639	3.34739	0.432763	34.0991	0.652054	1.28345	10.2541	0.498613	85.243	0.178796	1.39369	0.0152303	0.667285	0.0152303	0.498978	0.587212	0.0800737	0.00150011	0.937985	2.20509	0.938663	1.26642	299.244	188.004	29.7946	0.946235	49.8613	122	141.198	0.145773
DD 03 M2 mesial 150x 01	Dough	diatomaceous earth	1	13	5	53	0.491529	0.0398415	3.05658	1.44992	1.91829	3.3682	0.38838	16.3279	0.640971	0.923499	11.8341	0.346526	55.4978	0.196303	1.62127	0.0251714	0.666143	0.0251714	0.459971	0.615596	0.0505463	0.00200014	25.1165	1.88448	0.80962	1.07486	204.047	128.86	1.18661	1.96617	34.6526	58.0008	89.9959	79.024
DD 04 M2 mesial 150x 01	Dough	diatomaceous earth	3	16	3	36	0.368076	-0.268043	2.69316	1.01392	1.2641	2.27802	0.298481	52.5081	0.450247	0.802567	9.34246	0.287982	79.2468	0.17741	1.47155	0.0138925	0.46414	0.0138925	0.348529	0.418539	0.0456004	0.00687548	2.81591	1.52558	0.614582	0.911	104.089	113.839	0.683171	1.51623	28.7982	79.0641	90.0067	58.0103
DD 05 M2 mesial 150x 01	Dough	diatomaceous earth	4	23	6	63	0.631187	-0.60657	2.98991	1.51588	2.15345	3.66933	0.510231	22.0763	0.736496	1.5952	7.9784	0.331141	79.2488	0.298628	3.03448	0.0178541	0.75435	0.0178541	0.606655	0.667256	0.0870942	0.00400028	32.7253	2.25632	0.627486	1.62884	110.627	138.945	1.20017	1.83909	33.1141	90.012	73.9936	79.7159
DD 06 M2 mesial 150x 01	Dough	diatomaceous earth	1	7	1	43	0.508945	0.166394	2.93951	1.65659	1.62595	3.28254	0.408118	10.2881	0.663493	0.921975	10.8064	0.340628	85.2504	0.154721	1.14514	0.0252095	0.688703	0.0252095	0.450288	0.6356	0.0531028	0.00150011	0.425472	2.15012	1.00299	1.14713	50.3532	422.346	0.591005	5.89446	34.0628	90.0086	81.0257	38.7776
DD 07 M2 mesial 150x 01	Dough	diatomaceous earth	5	12	4	50	0.72849	-1.39856	6.51866	1.49032	3.58049	5.07081	0.531655	23.318	0.757173	2.12656	8.67998	0.238914	85.4901	0.26888	2.41134	0.0248109	0.781985	0.0248109	0.53097	0.64905	0.132935	0.0013751	57.1718	2.69894	1.01648	1.68246	195.241	0.523267	1.32491	0.0682246	23.8914	90.0071	58.0133	121.993
DD 08 M2 mesial 150x 01	Dough	diatomaceous earth	2	7	10	56	0.792375	-0.0258624	3.57316	2.47308	3.03425	5.50733	0.59667	3.56554	1.03521	1.698	11.2219	0.712532	85.0078	0.263169	2.59976	0.0404218	1.07563	0.0404218	0.586245	0.962625	0.113008	0.00162511	30.6918	2.46171	0.877411	1.5843	189.91	140.199	7.5074	4.66405	71.2532	89.9793	112.809	122.019
DD 09 M2 mesial 150x 01	Dough	diatomaceous earth	2	25	4	55	0.375762	-0.190506	4.55524	1.94921	1.46749	3.41669	0.2841	0.781247	0.434487	0.873939	7.88836	0.41742	85.2582	0.221891	1.92516	0.0192484	0.453735	0.0192484	0.304646	0.400989	0.0527459	0.00400028	18.098	1.85753	0.844133	1.01339	167.939	189.538	3.7019	4.95089	41.742	90.0071	57.9961	38.7597
DD 10 M2 mesial 150x 01	Dough	diatomaceous earth	4	26	3	46	0.504531	0.0854885	3.02949	1.57086	1.52108	3.09194	0.402887	11.846	0.647083	0.988524	10.4169	0.258127	79.753	0.170842	1.33698	0.0277899	0.674873	0.0277899	0.448508	0.620165	0.0547081	0.00212515	0.329658	1.71148	0.819248	0.892235	143.764	188.554	1.08117	7.64886	25.8127	90.0033	58.0018	79.7439
DD 11 M2 mesial 150x 01	Dough	diatomaceous earth	2	19	6	20	0.490652	-0.232587	2.65692	1.9972	1.76096	3.75815	0.407331	0.522162	0.602422	1.00208	11.4957	0.47066	95.008	0.264748	2.48459	0.0143371	0.616759	0.0143371	0.480947	0.56148	0.0552789	0.0071255	26.1044	2.16766	0.957545	1.21011	59.0484	62.8433	0.697861	1.42383	47.066	89.9951	141.247	121.996
DD 12 M2 mesial 150x 01	Dough	diatomaceous earth	6	20	10	35	0.696192	-0.0969962	2.29126	1.59783	2.15428	3.75211	0.584004	23.7187	0.903565	1.3248	12.1565	0.29032	85.005	0.187203	1.66836	0.0221855	0.925751	0.0221855	0.695199	0.861563	0.0641876	0.00200014	0.413382	2.25911	1.00431	1.25479	62.6059	383.811	0.870875	7.68703	29.032	89.9792	141.239	79.011
DD 13 M2 mesial 150x 01	Dough	diatomaceous earth	0	16	3	59	0.464662	0.0571326	3.06877	1.31305	1.97294	3.28599	0.370962	25.3057	0.63138	0.803033	10.6052	0.258271	85.2501	0.199805	1.4819	0.0201999	0.651581	0.0201999	0.407252	0.603244	0.048337	0.00150011	4.06687	1.95843	0.746226	1.21221	301.71	135.36	5.16884	3.72913	25.8271	90.0007	79.7687	57.9931
DD 14 M2 mesial 150x 01	Dough	diatomaceous earth	1	21	1	60	0.411259	-0.490939	3.40632	1.09064	1.38753	2.47818	0.318426	44.1729	0.487449	1.0247	8.50122	0.404209	113.499	0.190661	1.34435	0.0171603	0.504609	0.0171603	0.353971	0.443245	0.0613643	0.00325023	1.23727	1.49076	0.516153	0.97461	109.968	201.045	0.775632	3.38053	40.4209	112.799	89.9945	121.997
DD 15 M2 mesial 150x 01	Dough	diatomaceous earth	2	12	6	43	0.50095	-0.00859671	2.52708	1.42533	1.31588	2.74121	0.412061	20.921	0.61983	0.970435	10.3263	0.251965	94.5044	0.172916	1.39643	0.0231805	0.643011	0.0231805	0.483467	0.591612	0.0513983	0.00250017	13.7299	1.69749	0.592956	1.10453	51.5669	170.183	0.402597	2.10279	25.1965	90.0117	58.0263	67.2261
DD 17 M2 mesial 150x 01	Dough	diatomaceous earth	4	16	6	35	0.477088	-0.368971	3.14686	1.86214	1.89091	3.75305	0.383098	1.98488	0.583073	1.07657	7.78848	0.348109	84.7439	0.216757	1.82249	0.0170693	0.600142	0.0170693	0.445401	0.540287	0.0598542	0.00112508	16.832	2.04579	0.833178	1.21262	284.24	136.683	3.65579	1.65262	34.8109	58.0195	90.0105	67.2532
SP 01 M2 mesial 150x 01	Pellet	quartz sand	2	29	6	52	0.294197	-0.353962	2.98727	0.839196	1.60722	2.44641	0.238988	70.8082	0.372208	0.624156	6.46874	0.581669	138.491	0.259736	2.01802	0.00920639	0.381414	0.00920639	0.279227	0.345611	0.0358035	0.00775054	14.5921	1.61462	0.602905	1.01171	81.0623	96.9872	0.917786	2.58898	58.1669	141.236	122.017	89.9987
SP 02 M2 mesial 150x	Pellet	quartz sand	3	12	9	39
SP 03 M2 mesial 150x 01	Pellet	quartz sand	3	30	8	75	0.429299	-0.0509744	3.19691	1.46387	1.40995	2.87382	0.336078	14.2583	0.555016	0.898613	9.27028	0.596408	114.502	0.190776	1.59336	0.0193508	0.574366	0.0193508	0.376128	0.522492	0.051874	0.00312522	13.5614	1.88457	0.764411	1.12016	163.816	183.575	1.28721	3.63777	59.6408	121.999	90.0161	141.244
SP 04 M2 mesial 150x 01	Pellet	quartz sand	4	7	22	60	0.635361	-0.395768	3.00024	1.73478	2.49355	4.22833	0.516739	10.1093	0.737226	1.44908	11.1181	0.554453	93.5089	0.27022	2.48018	0.0234137	0.76064	0.0169037	0.596172	0.680803	0.0798363	0.00162511	32.1935	2.20893	0.57755	1.63138	239.402	134.279	1.07888	2.67755	55.4453	90.0164	122.011	141.24
SP 05 M2 mesial 150x 01	Pellet	quartz sand	6	15	11	63	0.651338	-0.304746	3.45214	1.79091	2.27096	4.06187	0.502411	11.8252	0.854881	1.57179	9.73815	0.34963	110.252	0.292714	2.77907	0.0259325	0.880813	0.0234137	0.526119	0.788077	0.0927355	0.00325023	34.1383	1.95128	0.8598	1.09148	88.8533	209.983	1.06963	12.6581	34.963	89.9982	58.0058	0.179576
SP 06 M2 mesial 150x 01	Pellet	quartz sand	6	17	8	60	0.521382	-0.512906	3.22977	1.31032	2.13278	3.4431	0.412875	29.9359	0.607751	1.23157	7.82806	0.398281	85.0149	0.283047	2.62636	0.0200801	0.627831	0.0259325	0.470198	0.553139	0.0746917	0.00375026	33.6662	2.15982	0.54224	1.61758	129.216	142.09	1.36747	6.51616	39.8281	90.0012	57.994	84.9959
SP 07 M2 mesial 150x 01	Pellet	quartz sand	3	10	9	51	0.428079	-0.590597	3.13028	1.01874	2.40398	3.42272	0.340221	53.4432	0.509229	0.991477	9.43592	0.230239	85.0055	0.20732	1.6569	0.0132337	0.522463	0.0200801	0.390394	0.45747	0.0649931	0.00225016	19.6606	2.13707	0.812562	1.32451	161.555	383.126	1.37219	6.60464	23.0239	57.9976	90.012	38.7897
SP 08 M2 mesial 150x 01	Pellet	quartz sand	2	25	19	88	0.754392	-1.02107	5.41574	2.40041	4.63262	7.03302	0.570354	1.0537	0.809993	1.8603	8.99461	0.546593	3.26122	0.457252	5.12295	0.02736	0.837352	0.02736	0.637562	0.716241	0.121112	0.00250018	27.78	3.67905	0.873182	2.80587	138.337	131.946	2.09562	3.40161	54.6593	0.127653	141.222	67.177
SP 09 M2 mesial 150x 01	Pellet	quartz sand	3	32	10	47	0.622014	-0.378086	2.74638	1.46147	2.47578	3.93725	0.517292	27.7	0.796382	1.28199	10.4996	0.25526	11.9977	0.247153	2.22617	0.0137292	0.810111	0.0202946	0.614935	0.741397	0.068714	0.00200014	0.848791	1.93822	0.475514	1.46271	233.641	213.48	1.85848	2.82886	25.526	21.7211	90.0012	11.2595
SP 12 M2 mesial 150x 01	Pellet	quartz sand	3	17	19	65	0.623039	-0.805459	4.02424	1.43286	2.55534	3.9882	0.471757	22.515	0.692012	1.68713	10.6642	0.225673	48.5106	0.334192	3.48674	0.0260383	0.71805	0.0237993	0.514894	0.613429	0.104621	0.00475033	34.0522	1.90396	0.361236	1.54273	75.9311	125.428	1.30961	1.93119	22.5673	38.7936	58.0102	90.0088
SP 13 M2 mesial 150x 01	Pellet	quartz sand	8	27	11	51	0.4273	-0.427285	3.33927	1.21095	1.84035	3.0513	0.333588	31.3876	0.536272	0.963764	8.34437	0.50862	79.5011	0.278592	2.60144	0.0151997	0.551472	0.0260383	0.372121	0.490695	0.0607772	0.00600042	32.7186	2.10224	0.850236	1.252	111.362	93.7899	3.52258	3.07119	50.862	90.0081	0.1491	79.766
SP 14 M2 mesial 150x 01	Pellet	quartz sand	3	20	13	96	0.395062	-0.659201	3.55509	1.06641	2.06082	3.12723	0.315704	47.3945	0.481238	0.921929	9.58136	0.361827	78.7471	0.250854	2.19665	0.00969456	0.490932	0.0151997	0.363803	0.435917	0.0550155	0.00600042	20.5444	1.5746	0.121948	1.45265	95.465	102.986	0.528361	2.68673	36.1827	90.0016	57.9634	78.3067
SP 15 M2 mesial 150x 01	Pellet	quartz sand	4	14	20	113	0.72291	-0.529974	2.82786	1.47073	2.77768	4.24841	0.595338	30.8983	0.874423	1.69617	10.3522	0.255376	99.2557	0.471555	5.29615	0.0162695	0.890693	0.00969456	0.681316	0.793208	0.0974843	0.0057504	86.8021	2.49824	0.297446	2.20079	92.1037	48.8594	0.888455	0.733393	25.5376	90.0122	38.791	67.2577
SP 16 M2 mesial 150x 01	Pellet	quartz sand	3	15	27	90	0.661656	-0.797988	3.66681	1.55347	2.56006	4.11352	0.515808	19.6147	0.744786	1.67021	11.0961	0.363311	135.254	0.336473	3.58805	0.0198232	0.764609	0.0162695	0.581975	0.656044	0.108564	0.00262518	49.2358	1.77914	0.536912	1.24223	91.6374	171.726	0.90609	7.51804	36.3311	141.232	122.008	90.0006
SD 01 M2 mesial 150x 01	Dough	quartz sand					0.740324	-0.762925	3.95023	1.68807	2.78472	4.47278	0.57147	16.7408	0.860704	1.96185	9.81126	0.692544	110.504	0.392718	4.53754	0.0245961	0.885299	0.0198232	0.620649	0.76977	0.115529	0.0028752	62.5438	2.87989	0.910964	1.96892	130.661	89.0905	2.81699	2.50125	69.2544	90.0079	158.275	122.013
SD 02 M2 mesial 150x 01	Dough	quartz sand	3	10	11	75	0.81015	-0.18678	2.74394	1.88505	2.82049	4.70554	0.656692	12.9214	1.01016	1.67977	13.1547	0.316293	68.7588	0.264613	2.58999	0.0358104	1.04597	0.0245961	0.722935	0.944491	0.10148	0.0013751	68.951	2.38943	0.587116	1.80232	254.753	152.964	1.95518	3.25809	31.6293	38.7457	90.0018	67.2217
SD 03 M2 mesial 150x 01	Dough	quartz sand	2	5	22	65	0.810077	-0.645773	4.04032	2.20825	3.12123	5.32948	0.618401	5.18832	0.937145	2.13643	8.89814	0.222601	176.506	0.464465	5.76269	0.0348817	0.972027	0.0358104	0.654065	0.846613	0.125414	0.00362525	28.8717	2.83727	0.884777	1.9525	163.794	164.61	8.34719	4.41863	22.2601	90.0081	38.7733	57.9806
SD 04 M2 mesial 150x 01	Dough	quartz sand	2	10	18	78	0.631659	-0.763721	4.21007	1.51892	3.02694	4.54586	0.483393	19.1501	0.730645	1.5576	7.74425	0.495345	66.0029	0.393253	4.71016	0.0234977	0.754143	0.0234977	0.541766	0.656796	0.0973466	0.00300021	24.8672	2.83721	1.12936	1.70785	150.151	146.819	2.86601	2.12529	49.5345	67.1712	90.0028	38.7485
SD 05 M2 mesial 150x 01	Dough	quartz sand	1	10	10	67	0.522089	-0.330628	2.75182	1.31514	1.77762	3.09276	0.424056	29.6707	0.642746	1.18516	10.4979	0.444274	85.5023	0.27163	2.73889	0.0184903	0.661236	0.023496	0.512474	0.601524	0.0597121	0.00500035	20.0083	2.04839	0.854351	1.19404	115.283	96.7574	1.31986	1.39221	44.4274	90.0013	121.991	38.7636
SD 06 M2 mesial 150x 01	Dough	quartz sand	8	7	17	63	1.101	-0.516458	3.1559	2.60363	3.54554	6.14916	0.858947	6.15192	1.37245	2.66297	10.7905	0.264971	94.7502	0.403228	5.24786	0.0370687	1.40952	0.0184903	0.943456	1.23353	0.175989	0.00237517	55.199	3.34747	1.41635	1.93113	563.864	208.329	59.6479	28.7195	26.4971	58.0145	38.78	67.1966
SD 07 M2 mesial 150x 01	Dough	quartz sand	2	7	10	54	0.591769	-0.0798031	2.37327	1.26517	2.14997	3.41513	0.489426	34.963	0.812236	1.09618	11.8025	0.186275	85.008	0.222866	1.97724	0.0168251	0.829061	0.0370687	0.565299	0.766839	0.0622214	0.00200014	14.7942	2.6208	1.06665	1.55415	156.23	131.784	1.30166	8.21437	18.6275	89.9961	58.0112	84.9928
SD 08 M2 mesial 150x 01	Dough	quartz sand	3	10	8	45	0.586246	-0.403194	3.46397	1.47417	2.13967	3.61384	0.453196	19.8641	0.737497	1.39542	10.6803	0.376432	117.24	0.271665	2.70996	0.0241763	0.761673	0.0168251	0.497639	0.6795	0.0821729	0.00300021	14.0432	1.85649	0.951059	0.905434	183.852	177.554	1.72486	1.71321	37.6432	121.989	89.9901	112.802
SD 09 M2 mesial 150x 01	Dough	quartz sand	3	4	19	103	0.762663	-0.400484	3.28247	1.70139	3.38427	5.08566	0.603437	18.04	0.993298	1.66394	9.55893	0.290642	55.7468	0.360129	4.20966	0.02529	1.01859	0.0241763	0.700687	0.9215	0.097087	0.00275019	55.8277	3.32191	1.15591	2.166	113.322	202.439	1.79083	2.12419	29.0642	58.0279	90.0038	121.977
SD 10 M2 mesial 150x 01	Dough	quartz sand	5	10	17	68	1.69334	-0.0421856	3.39417	3.91268	6.59444	10.5071	1.34644	6.75564	2.44659	3.3467	12.1639	0.298906	100.74	0.556057	7.14242	0.0664705	2.51306	0.0664705	1.37644	2.33682	0.176247	0.000875061	152.431	5.9259	3.01339	2.91251	211.784	9.04383	1.08428	0.109281	29.8906	90.0113	100.267	121.992
SD 11 M2 mesial 150x 01	Dough	quartz sand	2	5	16	88	0.786217	-1.05495	5.57992	1.93685	4.79362	6.73047	0.589636	6.96465	0.841987	2.0835	7.98569	0.377784	95.24	0.547818	6.78214	0.0293541	0.871341	0.0466392	0.609969	0.741966	0.129374	0.00225016	100.733	1.40237	-0.121185	1.52356	83.4057	60.4112	3.40349	1.29499	37.7784	38.775	158.28	57.9807
SD 12 M2 mesial 150x 01	Dough	quartz sand	4	1	10	32	0.472416	-0.280113	2.36635	1.60964	1.87404	3.48368	0.393185	8.32901	0.575428	0.994446	10.0344	0.483644	124.257	0.29367	2.82027	0.0156665	0.591095	0.0293541	0.489731	0.541206	0.0498894	0.00325023	27.0957	2.06883	0.932465	1.13636	126.162	202.159	2.70632	16.5943	48.3644	122.006	89.9905	76.0208
SD 14 M2 mesial 150x 01	Dough	quartz sand	2	13	3	57	0.563198	0.160864	2.45823	1.50451	1.90034	3.40485	0.463933	19.3066	0.775013	0.972674	11.3292	0.685612	86.2452	0.22721	2.17339	0.0239866	0.799	0.0231848	0.553498	0.753644	0.0453559	0.00262518	10.5856	2.09655	0.862829	1.23372	141.494	230.58	1.36153	5.14354	68.5612	90.0054	84.6008	58.0103
SD 15 M2 mesial 150x 01	Dough	quartz sand	1	12	8	118	0.577153	-0.526221	2.85764	1.62675	1.82955	3.4563	0.467029	12.5307	0.696118	1.38592	13.9668	0.226843	78.7473	0.253642	2.22434	0.0167687	0.712886	0.0239866	0.558155	0.634746	0.0781406	0.00225016	34.9875	2.45105	0.913111	1.53794	104.589	435.468	0.940884	10.3109	22.6843	38.7506	89.9785	21.7352
SD 16 M2 mesial 150x 01	Dough	quartz sand	3	3	28	73	0.900513	-0.536345	2.96036	1.86253	3.4247	5.28724	0.734018	17.6238	1.11097	2.01059	10.3359	0.27493	85.4986	0.423073	5.46719	0.0216512	1.13262	0.0167687	0.89291	1.01962	0.113001	0.00375026	50.2326	3.53634	1.39706	2.13927	146.373	110.288	3.09989	4.10041	27.493	89.991	58.0218	38.7603
SD 17 M2 mesial 150x 01	Dough	quartz sand	2	3	16	101	0.621101	-0.0299228	2.88433	1.79323	2.32711	4.12033	0.497072	12.0925	0.866379	1.18105	9.6521	0.54204	84.9933	0.346457	3.32561	0.021414	0.887793	0.0216512	0.556982	0.817983	0.0698104	0.00325023	40.3086	2.55251	1.15674	1.39577	95.2274	142.322	1.63047	2.36931	54.204	90.0032	38.7719	57.9906
SD 18 M2 mesial 150x 01	Dough	quartz sand	7	6	5	79	0.682866	-0.160805	2.82205	1.68992	2.13613	3.82605	0.545605	16.4071	0.891279	1.41916	8.46269	0.386199	84.7527	0.299681	3.18668	0.0272454	0.918525	0.021414	0.607796	0.833035	0.0854902	0.00312522	55.1153	2.33045	0.954376	1.37607	134.717	29.086	5.48348	0.572624	38.6199	57.9986	90.0071	38.7857
SD 19 M2 mesial 150x 01	Dough	quartz sand	3	7	9	70	0.419127	-0.577402	3.59512	2.14952	1.80085	3.95037	0.326415	0.000382108	0.51159	1.00036	10.6982	0.679099	79.4896	0.280424	2.63864	0.0146057	0.526195	0.0272454	0.372999	0.466116	0.060079	0.0028752	52.1912	2.32284	1.21104	1.1118	142.281	312.459	1.66353	20.1407	67.9099	38.7546	79.7015	89.9946

## Sheet: cast data
specimen ID	Food type	added abrasive agent	WS	NS	LP	SP	Sq	Ssk	Sku	Sp	Sv	Sz	Sa	Smr	Smc	Sxp	Sal	Str	Std	Sdq	Sdr	Vm	Vv	Vmp	Vmc	Vvc	Vvv	Spd	Spc	S10z	S5p	S5v	Sda	Sha	Sdv	Shv	Iso	1D	2D	3D
GP 01 M2 mesial 150x 01	Pellet	none	3	22	18	93	0.430056	0.183835	3.39117	1.92722	1.97937	3.90659	0.343274	1.99699	0.552801	0.748495	9.12548	0.54	69.0106	0.238719	2.11275	0.0240696	0.57687	0.0240696	0.384159	0.536399	0.0404713	0.00362525	4.20344	2.19903	0.987592	1.21144	190.216	229.387	3.21281	5.21157	54	58.0179	67.2117	90.0058
GP 02 M2 mesial 150x 01	Pellet	none	3	16	19	125	0.607674	-0.572292	7.32497	2.79872	4.13699	6.93572	0.432898	0.576982	0.67213	1.2823	6.8874	0.171868	62.494	0.426973	4.70329	0.0372263	0.709356	0.0372263	0.435001	0.624025	0.0853315	0.00112508	32.9345	3.18516	0.925425	2.25974	36.0221	244.532	1.67178	3.69584	17.1868	58.0292	122.005	90.0119
GP 03 M2 mesial 150x 01	Pellet	none	4	16	24	92	0.544732	-0.140306	2.64284	1.62028	2.0763	3.69658	0.445505	12.0034	0.666115	1.10059	8.2277	0.454217	79.0018	0.327805	3.5996	0.0237105	0.689825	0.0237105	0.533903	0.632067	0.0577579	0.00912564	19.4437	2.22389	0.906895	1.317	86.8021	81.3709	1.42912	2.80549	45.4217	58.0021	90.0023	79.0339
GP 04 M2 mesial 150x 01	Pellet	none	5	19	13	95	0.664709	-0.160728	4.39019	3.07485	3.16704	6.2419	0.498195	0.141933	0.842067	1.44825	7.89647	0.355891	105.757	0.443117	4.50914	0.038269	0.880336	0.038269	0.495181	0.790652	0.0896839	0.00187513	82.0555	3.8147	1.46188	2.35283	227.576	25.737	7.61492	1.45999	35.5891	141.22	38.7833	158.233
GP 05 M2 mesial 150x 02	Pellet	none	0	34	13	121	0.532553	-0.572788	3.50121	1.43651	2.58933	4.02584	0.417521	19.6064	0.618557	1.27005	9.07825	0.796229	85.9943	0.337279	3.79842	0.0209119	0.639469	0.0209119	0.489582	0.564744	0.0747244	0.0100007	18.2303	2.45747	1.2805	1.17697	72.863	57.3945	1.30953	1.25393	79.6229	90.0008	76.0547	121.983
GP 06 M2 mesial 150x 01	Pellet	none	5	27	12	78	0.397502	-0.929903	6.43655	1.30594	2.93859	4.24453	0.302266	22.7855	0.474184	0.855409	5.88357	0.323609	100.489	0.290815	2.68324	0.0136312	0.487815	0.0136312	0.331094	0.430641	0.0571744	0.0042503	13.5662	1.86902	0.79467	1.07434	131.924	150.882	3.28392	5.26204	32.3609	100.836	90.0088	105.996
GP 07 M2 mesial 150x 01	Pellet	none	2	33	14	84	0.434443	-0.121653	2.80655	1.32243	1.67519	2.99762	0.350887	24.5868	0.55145	0.824122	9.70152	0.786546	85.4927	0.336254	3.35939	0.0181942	0.569644	0.0181942	0.402394	0.520072	0.0495718	0.00987569	24.2252	1.78049	0.928203	0.852284	62.1541	66.2111	1.21886	1.6255	78.6546	112.803	121.981	38.7612
GP 08 M2 mesial 150x 01	Pellet	none	1	22	22	107	0.524504	-0.38685	5.30379	2.68524	2.74107	5.42632	0.396421	0.415847	0.611807	1.1676	8.75399	0.647087	48.7421	0.359014	3.6203	0.024651	0.636458	0.024651	0.429845	0.566107	0.0703515	0.00375026	23.8467	3.4043	1.27057	2.13373	170.621	224.366	4.33258	7.55385	64.7087	38.7755	0.158153	57.9834
GP 09 M2 mesial 150x 01	Pellet	none	2	21	14	114	0.379614	-0.278256	3.13272	1.22588	1.62167	2.84755	0.30086	28.4756	0.485368	0.821883	7.8588	0.774301	85.2454	0.315023	2.96298	0.0141255	0.499493	0.0141255	0.338956	0.450965	0.0485285	0.0115008	16.6445	1.53854	0.436379	1.10217	81.597	75.8912	1.62907	1.29794	77.4301	89.9998	94.9707	100.348
GP 10 M2 mesial 150x 01	Pellet	none	2	30	10	99	0.569839	-0.68259	5.34301	2.43619	2.66198	5.09817	0.414302	0.611892	0.632607	1.44056	8.5067	0.455151	85.4976	0.284864	2.56129	0.0281857	0.660793	0.0281857	0.417463	0.566718	0.094075	0.00187513	48.024	3.05294	1.21484	1.8381	241.875	185.081	4.54025	12.9844	45.5151	57.9947	89.9989	0.158315
GP 11 M2 mesial 150x 01	Pellet	none					0.440027	-0.361877	4.70685	1.30028	3.25498	4.55526	0.336354	22.972	0.510196	0.963262	6.41776	0.309709	94.5063	0.293588	2.95106	0.0248733	0.535069	0.0248733	0.363536	0.477001	0.0580689	0.00400028	18.9849	2.70699	1.02467	1.68232	195.096	160.635	4.64554	3.96664	30.9709	90.0091	121.994	112.836
GP 12 M2 mesial 150x 01	Pellet	none	5	24	9	91	0.62634	-1.03361	5.78984	1.53589	3.46262	4.99851	0.460816	16.7479	0.724508	1.54809	8.691	0.568765	36.0008	0.370858	3.7003	0.0232082	0.747717	0.0232082	0.483995	0.643479	0.104237	0.00312522	16.3202	3.4459	1.02089	2.42501	203.68	159.45	10.1236	2.54646	56.8765	38.7644	0.158752	141.229
GP 13 M2 mesial 150x 01	Pellet	none	3	31	12	74	0.351668	-0.0139897	3.4841	2.43239	1.44994	3.88233	0.278843	0.0992351	0.439279	0.693082	6.97554	0.629234	84.0021	0.321246	2.84535	0.0165956	0.455875	0.0165956	0.312034	0.414601	0.041274	0.00550039	35.3516	2.1958	1.19046	1.00534	89.2533	128.4	1.48323	3.1304	62.9234	121.982	89.9988	57.9852
GP 15 M2 mesial 150x 01	Pellet	none	3	21	18	79	0.384373	-0.314746	2.97569	1.05543	1.47565	2.53107	0.308266	47.25	0.459537	0.84652	7.75094	0.263086	106.252	0.232586	1.61431	0.0161631	0.4757	0.0161631	0.349753	0.425886	0.0498145	0.00525037	1.54294	1.78415	0.698957	1.08519	185.932	146.894	2.89805	3.51679	26.3086	89.9957	58.0103	107.097
GP 16 M2 mesial 150x 01	Pellet	none	5	34	15	86	0.704445	-0.385556	2.84095	1.72234	3.34053	5.06287	0.57299	17.6372	0.920713	1.49633	10.3302	0.498268	74.0059	0.309304	3.28858	0.0162276	0.93694	0.0162276	0.662348	0.847855	0.0890853	0.00312522	16.9597	3.08794	1.39238	1.69555	181.9	170.465	4.35317	4.73358	49.8268	90.0206	73.9734	58.0135
GP 17 M2 mesial 150x 01	Pellet	none	1	30	16	40	0.534008	-0.908527	4.82064	1.28454	2.8699	4.15444	0.39365	27.3914	0.648231	1.45111	11.2306	0.177249	95.0001	0.323925	2.48436	0.0181777	0.666409	0.0181777	0.41097	0.575225	0.0911845	0.00450032	41.0266	2.1496	0.43422	1.71538	193.499	148.543	2.75137	3.88535	17.7249	100.942	73.9691	121.988
GD 01 M2 mesial 150x 01	Dough	none	2	17	9	66	0.59317	-0.518376	4.31826	1.99631	2.98306	4.97937	0.44548	4.28453	0.72101	1.37407	6.19539	0.15411	94.2469	0.369347	4.18171	0.0276191	0.748629	0.0276191	0.468273	0.657519	0.0911092	0.00375026	24.6281	3.08291	1.36349	1.71942	210.16	150.151	7.56548	3.1657	15.411	89.9981	121.996	112.787
GD 02 M2 mesial 150x 01	Dough	none	1	19	11	103	0.512145	-0.229871	3.13421	1.53032	2.33164	3.86195	0.405124	14.6439	0.63801	1.022	7.90986	0.523275	105.752	0.328353	3.75535	0.0223817	0.660392	0.0223817	0.478411	0.598778	0.0616147	0.00837559	8.9278	2.0564	0.78737	1.26903	106.432	115.335	1.57781	2.66741	52.3275	90.0034	121.995	38.7802
GD 03 M2 mesial 150x 01	Dough	none	3	12	14	121	0.585675	-0.700116	4.31919	1.90192	3.88438	5.7863	0.459754	3.65915	0.698583	1.37377	8.53736	0.6446	74.0045	0.367365	4.108	0.0191705	0.717753	0.0191705	0.510326	0.632517	0.0852353	0.00337524	26.9587	2.3991	0.943223	1.45588	178.993	130.831	4.86416	5.95164	64.46	90.0442	73.9877	21.7281
GD 04 M2 mesial 150x 01	Dough	none	3	16	19	110	0.773052	-0.644915	3.09382	1.71083	3.03188	4.7427	0.617278	18.5787	0.940962	1.934	8.39628	0.722747	13.4958	0.549529	6.31942	0.0176965	0.958658	0.0176965	0.728873	0.847076	0.111582	0.00650046	64.9877	3.10264	1.21666	1.88598	107.829	82.034	2.45665	1.97204	72.2747	89.9982	21.6938	38.7609
GD 05 M2 mesial 150x 02	Dough	none	2	20	14	102	0.703716	-0.391742	3.13767	1.9482	2.61263	4.56083	0.560275	7.19023	0.834474	1.61877	10.965	0.583032	118.997	0.377192	3.9903	0.0294611	0.863935	0.0294611	0.645622	0.771711	0.0922236	0.00350025	24.5327	2.26041	0.921031	1.33938	119.284	196.248	4.86418	3.5522	58.3032	89.9886	121.977	38.7547
GD 06 M2 mesial 150x 01	Dough	none	3	24	19	124	0.544212	-0.274762	3.27144	1.69143	2.43746	4.12889	0.426614	10.4076	0.7044	1.19714	7.43016	0.352351	93.4967	0.306481	3.29329	0.0219406	0.72634	0.0219406	0.47134	0.6544	0.07194	0.00412529	11.3589	2.43726	0.940793	1.49647	165.477	188.26	2.0116	13.5231	35.2351	89.9888	58.0093	121.996
GD 07 M2 mesial 150x 01	Dough	none	3	23	11	102	0.631529	-0.81863	3.55935	1.3423	2.5461	3.88839	0.49256	32.7053	0.735967	1.59784	8.21437	0.538595	93.016	0.303257	3.2709	0.0145282	0.750495	0.0145282	0.546811	0.642684	0.107811	0.00587541	18.5024	2.3936	1.05458	1.33902	141.612	99.4192	1.83383	1.8732	53.8595	90.0048	38.7815	57.9917
GD 08 M2 mesial 150x 01	Dough	none	4	37	8	99	0.405114	-0.443429	3.203	1.35329	1.81855	3.17183	0.319204	18.9436	0.485979	0.921668	5.88462	0.358079	85.0073	0.32825	3.22538	0.0152673	0.501246	0.0152673	0.370927	0.444442	0.0568043	0.00737552	13.7735	1.19045	0.548092	0.642362	142.171	110.915	1.71191	2.39665	35.8079	58.0023	89.993	121.986
GD 09 M2 mesial 150x 01	Dough	none	2	20	18	67	0.943105	-0.0285111	2.65538	2.749	2.52794	5.27695	0.757127	3.16937	1.23602	1.86608	9.66646	0.338909	100.252	0.479303	5.29596	0.0391971	1.27522	0.0391971	0.857005	1.16521	0.110004	0.00237517	33.7421	2.83758	1.35412	1.48346	189.226	253.041	3.29371	5.54231	33.8909	90.0239	121.996	0.195405
GD 10 M2 mesial 150x 01	Dough	none	5	32	15	60	0.43031	-1.11999	5.69943	1.11863	2.1913	3.30993	0.32225	42.4794	0.492302	1.1241	9.76563	0.779229	100.995	0.209599	1.80057	0.0123142	0.504616	0.0123142	0.343731	0.435223	0.0693938	0.00312522	1.31103	1.95958	0.765239	1.19434	284.136	125.971	29.5044	4.816	77.9229	89.9752	67.2668	0.175525
GD 11 M2 mesial 150x 01	Dough	none	4	17	16	97	0.570922	-0.062768	2.85059	1.75795	2.29598	4.05393	0.453487	8.5935	0.706986	1.17579	8.05009	0.200347	85.7412	0.342825	3.51836	0.0282231	0.735208	0.0282231	0.525037	0.666911	0.0682976	0.00550039	13.1231	2.64109	1.10745	1.53365	134.379	152.265	1.58869	2.11274	20.0347	89.9924	76.0414	57.986
GD 12 M2 mesial 150x 01	Dough	none	5	12	9	67	0.518544	-0.360221	2.75749	1.20563	1.76172	2.96735	0.417286	37.1603	0.650664	1.15398	9.41481	0.229282	95.0002	0.199843	1.626	0.0159762	0.66664	0.0159762	0.488499	0.599732	0.0669082	0.00337524	14.4888	1.64603	0.620963	1.02507	113.545	111.861	1.51759	1.16049	22.9282	90.0102	95.3755	103.942
GD 13 M2 mesial 150x 01	Dough	none	2	34	27	99	0.539543	-0.473822	3.64359	1.91682	2.45888	4.37569	0.411464	3.70023	0.646091	1.21782	7.53946	0.18835	85.5135	0.389706	3.79795	0.0233958	0.669487	0.0233958	0.450886	0.586361	0.0831256	0.00437531	57.6122	2.3663	0.935617	1.43069	118.322	127.205	3.45219	2.37051	18.835	90.0021	38.7786	122.018
GD 14 M2 mesial 150x 01	Dough	none	2	20	11	79	0.562533	-0.969197	4.74382	1.38777	2.59452	3.98229	0.421524	24.2242	0.618153	1.4273	8.25453	0.385141	59.7571	0.37279	4.27762	0.0191148	0.637268	0.0191148	0.454085	0.539324	0.0979439	0.00637545	30.6168	2.4797	0.713114	1.76658	115.126	33.0433	1.66673	0.489879	38.5141	58.0225	89.9977	67.2422
GD 15 M2 mesial 150x 01	Dough	none	1	45	10	107	0.850323	0.426021	7.57639	3.99007	3.48784	7.47792	0.576706	1.13876	0.855867	1.82913	11.8656	0.855128	76.0013	0.367188	4.04992	0.0745752	0.930442	0.0745752	0.551986	0.82761	0.102832	0.00175012	70.8995	2.80618	1.31612	1.49006	839.685	54.2845	40.1979	0.772104	85.5128	76.0465	89.9979	58.0036
GD 16 M2 mesial 150x 01	Dough	none	1	19	19	85	0.460074	-0.736005	4.73405	1.36765	2.61779	3.98544	0.353219	21.7754	0.561222	1.07757	7.62251	0.606143	75.0018	0.266849	2.63312	0.0156946	0.576916	0.0156946	0.388867	0.512594	0.0643217	0.00412529	8.46552	2.49097	1.00551	1.48547	181.056	179.988	7.45243	6.21562	60.6143	89.9925	67.2408	122.002
GD 17 M2 mesial 150x 01	Dough	none	6	21	14	96	0.709354	-0.338516	4.08926	3.01738	2.92244	5.93982	0.542052	0.68357	0.809105	1.737	8.26276	0.688697	85.2456	0.422812	4.25985	0.0313362	0.840441	0.0313362	0.587863	0.733235	0.107206	0.00350025	90.9371	2.94252	1.00343	1.93909	174.291	148.143	6.80868	4.95636	68.8697	58.006	89.988	67.2336
CP 01 M2 mesial 150x 01	Pellet	calcium carbonate	0	31	23	76	0.582507	-0.648807	4.14798	1.58141	2.61866	4.20007	0.44239	14.7632	0.707577	1.43238	6.71426	0.489754	155.509	0.532331	6.22586	0.0215437	0.729121	0.0215437	0.480532	0.641171	0.0879498	0.0100007	22.9672	2.30745	0.852434	1.45502	54.6848	83.682	1.09066	3.3353	48.9754	122.013	158.251	141.217
CP 02 M2 mesial 150x 02	Pellet	calcium carbonate	3	26	10	96	0.327837	-0.271077	4.47365	1.43767	1.46228	2.89995	0.249024	7.22897	0.381528	0.681439	7.29668	0.576816	48.2492	0.212141	1.64317	0.018339	0.399867	0.018339	0.268739	0.35694	0.0429269	0.00500035	16.3706	1.81126	0.854435	0.956829	110.445	158.575	1.95205	3.39699	57.6816	58.0056	89.9967	141.24
CP 03 M2 mesial 150x 01	Pellet	calcium carbonate	8	15	17	72	0.890752	-0.462423	3.22332	3.60521	3.43795	7.04316	0.71454	0.301534	1.03289	2.01958	7.78438	0.24728	84.9995	0.586121	5.69697	0.0278862	1.06078	0.0278862	0.816442	0.931025	0.129755	0.00300021	117.351	2.79562	0.991691	1.80393	159.167	144.556	1.16912	15.2287	24.728	90.0042	58.0165	38.7679
CP 04 M2 mesial 150x 01	Pellet	calcium carbonate	2	31	26	85	0.616109	-0.360417	3.87813	1.87073	2.78082	4.65154	0.480428	7.54595	0.769239	1.27329	8.04179	0.451765	144.24	0.33959	3.93649	0.0274228	0.796662	0.0274228	0.525637	0.719453	0.0772088	0.00362525	1.11603	2.95668	1.1702	1.78649	163.896	202.27	4.88822	6.6413	45.1765	141.251	90.0117	58.0343
CP 05 M2 mesial 150x 02	Pellet	calcium carbonate	7	23	11	91	0.632349	-0.575528	5.69329	1.867	3.78834	5.65534	0.490212	6.61657	0.74659	1.17353	7.85595	0.499532	94.9989	0.372582	3.93309	0.030218	0.776807	0.030218	0.529283	0.700353	0.0764546	0.00212515	32.4612	2.75391	1.57572	1.17818	211.38	285.772	8.77707	8.18268	49.9532	90.0057	95.4468	84.5336
CP 06 M2 mesial 150x 02	Pellet	calcium carbonate	5	24	12	62	0.427623	-0.632082	5.20278	1.11985	2.93922	4.05907	0.335404	40.7093	0.531139	0.833236	6.75358	0.443003	85.2502	0.202948	1.62121	0.0165705	0.547709	0.0165705	0.391997	0.499228	0.0484816	0.0028752	2.49702	1.70054	0.98495	0.715589	235.365	279.218	3.2885	9.84155	44.3003	89.9837	58.0043	67.2177
CP 07 M2 mesial 150x 01	Pellet	calcium carbonate	3	30	7	117	0.77462	0.123967	3.01303	3.09077	2.78599	5.87676	0.619306	0.611671	1.03035	1.49729	9.99924	0.248031	104.999	*****	*****	0.0364145	1.06675	0.0364145	0.703489	0.985013	0.0817333	0.00225016	12.5134	2.55707	1.14072	1.41635	371.418	155.078	17.2462	3.39772	24.8031	58.0137	89.9981	103.99
CP 08 M2 mesial 150x 01	Pellet	calcium carbonate	10	25	10	77	0.620881	-0.351687	2.83596	1.41029	2.35334	3.76363	0.50014	27.4253	0.78417	1.32231	6.71229	0.165402	85.242	0.404464	4.44793	0.0207016	0.804871	0.0207016	0.589539	0.725998	0.0788729	0.00462532	20.3728	2.29366	1.0892	1.20446	97.1513	188.666	1.7104	2.12037	16.5402	89.9706	76.04	85.0409
CP 09 M2 mesial 150x 01	Pellet	calcium carbonate	6	37	6	64	0.651092	-0.548653	4.61097	2.19303	3.04965	5.24268	0.495501	2.10615	0.823731	1.33173	8.98597	0.403377	95.2533	0.308538	2.99544	0.0240217	0.847752	0.0240217	0.54383	0.761198	0.0865543	0.00262518	30.3494	2.68478	1.53852	1.14626	96.0455	186.89	8.26674	7.12688	40.3377	90.0052	122.009	38.7676
CP 10 M2 mesial 150x 01	Pellet	calcium carbonate	1	37	6	73	0.517134	0.00349906	2.86471	1.58847	1.97148	3.55995	0.415902	13.4215	0.676357	0.965393	8.56665	0.635848	85.013	0.428884	5.38728	0.0229268	0.699284	0.0229268	0.471589	0.644452	0.0548316	0.0188763	32.9418	2.33879	0.819045	1.51975	39.1845	35.7451	0.490762	0.266865	63.5848	90.0066	58.0133	67.1821
CP 11 M2 mesial 150x 01	Pellet	calcium carbonate	4	33	12	84	0.458554	-0.693283	5.95334	1.53206	2.99704	4.5291	0.346923	10.9034	0.553305	0.945291	7.00568	0.467464	95.2441	0.285395	2.80392	0.0201388	0.573444	0.0201388	0.365724	0.510162	0.0632822	0.00487534	4.93027	2.64517	1.04632	1.59885	193.684	202.724	11.5051	4.15219	46.7464	58.0034	89.9943	95.4735
CP 12 M2 mesial 150x 01	Pellet	calcium carbonate	2	37	22	96	0.382747	-0.367145	3.16104	1.40809	1.59929	3.00738	0.302045	13.3367	0.459682	0.878234	6.66498	0.508055	57.9973	0.302391	2.88301	0.0156186	0.475301	0.0156186	0.336617	0.421837	0.0534637	0.00762553	22.0174	2.30087	1.04143	1.25944	89.5396	100.759	1.00536	3.3661	50.8055	57.9994	38.756	89.9916
CP 13 M2 mesial 150x 01	Pellet	calcium carbonate	4	17	13	91	0.557771	-1.04184	7.33443	1.54411	3.99547	5.53958	0.426352	14.9466	0.650574	1.11831	9.9851	0.245366	94.4986	0.33119	3.51757	0.0206895	0.671263	0.0206895	0.470696	0.599563	0.071701	0.00250018	51.4784	3.34389	1.07368	2.2702	171.619	183.487	2.1361	12.2257	24.5366	90.0118	141.216	38.7643
CP 14 M2 mesial 150x 01	Pellet	calcium carbonate	8	20	11	129	0.564379	-0.317788	3.74406	1.85389	2.94721	4.80109	0.438235	6.54263	0.711095	1.22175	5.86116	0.502215	176.491	0.50946	5.81109	0.0254404	0.736536	0.0254404	0.482652	0.663552	0.0729842	0.00837559	63.3754	1.95107	0.657484	1.29359	88.4625	84.2491	1.40889	2.65091	50.2215	0.144145	58.0022	164.95
CP 15 M2 mesial 150x 01	Pellet	calcium carbonate	1	45	22	79	0.723347	-0.0604931	2.75069	2.15679	2.36615	4.52293	0.581509	5.33063	0.956343	1.47559	10.4611	0.439498	103.499	0.379088	4.14075	0.0282224	0.984566	0.0282224	0.658795	0.900385	0.0841812	0.00412529	38.5576	2.18695	0.699144	1.4878	171.136	149.038	1.45461	2.35767	43.9498	141.195	121.967	57.9856
CP 16 M2 mesial 150x 01	Pellet	calcium carbonate					0.793918	-0.753333	4.86244	2.08131	3.84241	5.92372	0.605315	7.12332	0.960535	1.75215	9.82681	0.665762	69.2555	0.486646	5.70913	0.0288913	0.989427	0.0288913	0.654549	0.874819	0.114608	0.00450032	39.4467	4.1269	1.44519	2.68171	131.054	107.759	17.0741	4.32146	66.5762	89.9911	67.2136	141.25
CP 17 M2 mesial 150x 01	Pellet	calcium carbonate	9	23	8	61	0.362196	-0.664484	3.47973	0.841087	2.15848	2.99957	0.288144	70.3861	0.424655	0.865913	5.71624	0.461499	78.7474	0.330793	2.91788	0.010975	0.43563	0.010975	0.328353	0.381375	0.0542547	0.00550039	19.9285	1.53118	0.424066	1.10711	75.1142	117.525	0.931619	3.43906	46.1499	0.140871	90.0102	122.009
CD 01 M2 mesial 150x 01	Dough	calcium carbonate					0.802787	-0.280915	2.84187	2.11837	2.4851	4.60347	0.645751	6.80293	0.937602	1.84241	8.51581	0.210748	74.7517	0.363062	3.92774	0.0379725	0.975574	0.0379725	0.743083	0.872407	0.103167	0.00275019	24.4281	2.60888	0.935839	1.67304	184.367	112.689	2.62323	1.6797	21.0748	90.0103	76.0052	38.7251
CD 02 M2 mesial 150x 01	Dough	calcium carbonate	5	20	11	71	0.666331	-0.462432	4.69892	3.27644	2.6046	5.88104	0.495898	0.255243	0.677283	1.73214	6.13128	0.293323	84.9892	0.401165	4.1101	0.0375829	0.714865	0.0375829	0.528709	0.608941	0.105925	0.00200014	43.9527	3.23832	1.3478	1.89052	118.182	133.797	3.50119	6.70175	29.3323	90.0044	58.0179	84.9425
CD 05 M2 mesial 150x 01	Dough	calcium carbonate	3	30	10	85	0.572545	-1.57356	8.05995	1.84884	4.56786	6.41671	0.420506	2.2367	0.594557	1.52473	7.58324	0.487779	176.51	0.478896	5.5701	0.0157523	0.61031	0.0157523	0.43563	0.508924	0.101386	0.00437531	43.976	3.5876	0.639595	2.94801	167.073	110.073	4.51227	6.24124	48.7779	0.127432	89.9966	121.997
CD 06 M2 mesial 150x 01	Dough	calcium carbonate	3	24	12	78	0.64622	-0.268565	2.96757	1.72016	2.53578	4.25594	0.520336	14.3115	0.842654	1.35253	10.2403	0.47813	94.5035	0.25752	2.40821	0.0209337	0.863588	0.0209337	0.583508	0.784927	0.0786615	0.00225016	6.72908	2.5637	0.766091	1.79761	159.615	165.871	2.36934	2.53848	47.813	90.0027	67.2306	58.0236
CD 07 M2 mesial 150x 01	Dough	calcium carbonate	2	13	10	70	0.538467	-0.153165	3.13093	1.97644	1.99779	3.97423	0.430114	2.7877	0.654594	1.09002	8.76133	0.744722	50.9969	0.29809	3.30164	0.024676	0.67927	0.024676	0.496735	0.616937	0.0623326	0.00650046	20.6826	2.80827	1.23699	1.57128	85.4254	83.4518	2.12495	1.03014	74.4722	50.2749	58.0082	90.0111
CD 08 M2 mesial 150x 01	Dough	calcium carbonate	4	43	7	72	0.527669	-0.632652	4.53823	1.60356	2.69304	4.2966	0.404366	13.8473	0.679726	1.11123	9.77247	0.662664	95.0068	0.26939	2.27248	0.0152074	0.694934	0.0152074	0.433602	0.619992	0.0749418	0.00162511	8.29258	2.45295	0.934729	1.51822	91.7313	340.912	1.27204	8.00449	66.2664	90.0047	95.0294	121.98
CD 09 M2 mesial 150x 01	Dough	calcium carbonate	0	30	25	84	0.841971	-0.647351	3.38284	2.78622	3.72853	6.51475	0.66643	0.211724	0.982883	2.07305	10.3988	0.513178	84.9965	0.50752	6.31709	0.0262041	1.00909	0.0262041	0.749671	0.879888	0.1292	0.00412529	57.3472	3.31273	1.44252	1.87021	89.8583	150.721	2.22835	7.79674	51.3178	90.0003	21.7345	122.006
CD 10 M2 mesial 150x 01	Dough	calcium carbonate	3	3	2	52	0.506119	-0.731721	5.14838	1.45768	2.46751	3.92519	0.375955	14.2491	0.56946	1.23811	8.98794	0.37189	93.9899	0.279511	2.61473	0.0263754	0.595835	0.0263754	0.39813	0.519393	0.0764421	0.00350025	4.99807	2.15435	0.779635	1.37471	94.9224	249.191	2.1559	7.7831	37.189	90.0119	106.007	121.987
CD 12 M2 mesial 150x 01	Dough	calcium carbonate	2	28	3	62	0.527247	-0.340968	3.55599	1.80077	2.30609	4.10686	0.414221	5.67742	0.658883	1.07513	9.21855	0.226529	116.513	0.222993	2.09571	0.0215864	0.680469	0.0215864	0.462058	0.612051	0.0684176	0.00312522	6.4527	2.47691	1.15385	1.32306	164.738	297.364	4.89503	8.26757	22.6529	122.008	90.0019	112.781
CD 13 M2 mesial 150x 01	Dough	calcium carbonate	6	22	7	97	0.678252	0.103288	3.22494	2.85082	2.39073	5.24155	0.529515	0.253042	0.86845	1.36801	12.6958	0.718997	96.2546	0.454659	5.60809	0.0383467	0.906796	0.0383467	0.591252	0.831836	0.0749599	0.00350025	21.8133	3.0296	1.19295	1.83665	229.051	208.202	6.22135	3.32604	71.8997	89.9811	38.7657	0.172009
DP 01 M2 mesial 150x 02	Pellet	diatomaceous earth	3	21	21	57	0.536467	-0.0467562	2.83741	1.71472	1.56881	3.28354	0.43019	8.95907	0.676381	1.12903	7.02392	0.174808	94.4928	0.234747	2.32454	0.0260677	0.702449	0.0260677	0.493537	0.640437	0.0620124	0.00275019	0.434762	2.10533	1.1347	0.970631	130.345	251.197	2.26666	3.93035	17.4808	89.9871	121.992	104.025
DP 02 M2 mesial 150x 01	Pellet	diatomaceous earth	2	22	17	68	0.370655	-0.421761	4.08176	1.22156	1.78678	3.00833	0.283781	26.2614	0.436635	0.835066	7.38011	0.643501	78.7377	0.201422	1.49268	0.0173582	0.453994	0.0173582	0.317755	0.403231	0.0507631	0.00437531	9.32208	1.92382	0.799896	1.12393	157.097	158.866	2.64235	4.12784	64.3501	89.9913	141.233	38.7586
DP 03 M2 mesial 150x 02	Pellet	diatomaceous earth	2	19	10	76	0.538423	-0.224471	2.62641	1.32357	1.85729	3.18087	0.441028	28.8637	0.694467	1.09449	8.58341	0.299805	86.2334	0.223631	1.97581	0.0181826	0.71265	0.0181826	0.535227	0.655383	0.057267	0.00275019	6.06291	2.15232	1.07376	1.07856	160.473	145.801	1.94124	3.82261	29.9805	89.9979	57.9876	121.996
DP 04 M2 mesial 150x 01	Pellet	diatomaceous earth	1	10	14	109	0.904875	-0.0151927	3.50461	4.23558	3.20134	7.43692	0.701171	0.212031	1.14161	1.85216	9.83468	0.488894	123.995	0.426175	4.87432	0.0443455	1.18596	0.0443455	0.78743	1.07167	0.114295	0.00200014	127.595	4.1642	1.65976	2.50445	160.146	34.8093	3.979	0.24628	48.8894	122.022	107.197	112.754
DP 05 M2 mesial 150x 01	Pellet	diatomaceous earth	4	17	9	89	0.431877	0.0103755	2.94288	1.55394	1.4521	3.00604	0.345911	9.72153	0.547513	0.843974	6.50394	0.451618	94.737	0.218013	1.94101	0.0201127	0.567626	0.0201127	0.392436	0.518777	0.0488486	0.00862561	8.23088	2.17007	1.06699	1.10308	184.832	98.9148	5.09096	2.54153	45.1618	121.99	58.0139	89.9997
DP 06 M2 mesial 150x 01	Pellet	diatomaceous earth	2	34	4	74	0.321433	0.412277	3.01283	1.30031	0.907914	2.20822	0.257396	18.3431	0.465305	0.52445	10.1236	0.252623	94.9862	0.157374	1.11816	0.0145022	0.479808	0.0145022	0.281953	0.451086	0.0287218	0.00400028	7.15792	1.25365	0.502065	0.751582	103.712	173.705	1.16998	2.60939	25.2623	89.9985	57.9949	38.7668
DP 07 M2 mesial 150x 01	Pellet	diatomaceous earth	0	13	8	81	0.483141	-0.686356	4.04851	1.5906	2.1042	3.6948	0.375227	8.58344	0.556603	1.14983	8.66667	0.287247	85.0023	0.186619	1.42184	0.0180379	0.57464	0.0180379	0.423993	0.50469	0.0699504	0.00237517	11.2072	1.75501	0.728259	1.02675	265.161	320.417	4.26592	26.1298	28.7247	89.9915	38.7632	0.187922
DP 08 M2 mesial 150x 01	Pellet	diatomaceous earth	4	22	6	73	0.375368	-0.11502	3.28796	1.72141	1.33418	3.0556	0.304019	1.15601	0.443239	0.764716	8.14425	0.241264	94.7384	0.188588	1.58318	0.0151589	0.458398	0.0151589	0.365279	0.415654	0.0427435	0.00450032	2.33898	1.86076	0.937446	0.923309	157.612	167.002	3.25919	5.97953	24.1264	90.002	158.268	58.0036
DP 09 M2 mesial 150x 01	Pellet	diatomaceous earth	1	24	5	67	0.435879	-0.145235	3.73512	2.17857	2.09511	4.27368	0.342355	0.575792	0.515441	0.915412	6.7702	0.558748	113.492	0.242159	2.22687	0.0196717	0.535112	0.0196717	0.398378	0.480846	0.054266	0.00262518	4.42365	1.9972	0.743368	1.25383	244.437	304.389	6.68701	5.506	55.8748	89.9909	112.762	38.7752
DP 10 M2 mesial 150x 02	Pellet	diatomaceous earth	1	23	9	60	0.388225	-0.0500682	5.68218	1.97968	1.931	3.91068	0.289562	1.32207	0.419698	0.853151	8.13868	0.735599	94.2649	0.202137	1.69232	0.0241085	0.443807	0.0241085	0.307339	0.394961	0.0488461	0.00312522	6.84944	1.89962	0.755295	1.14432	135.56	218.078	6.07642	8.09892	73.5599	89.9755	122.007	75.9919
DP 11 M2 mesial 150x 01	Pellet	diatomaceous earth	4	12	8	68	0.392316	-0.626802	3.51583	0.995521	1.72543	2.72095	0.307088	56.0974	0.462176	0.937048	7.62305	0.488616	126.001	0.186826	1.52809	0.0137221	0.475899	0.0137221	0.352791	0.418022	0.0578761	0.00600042	0.496207	2.01456	0.75415	1.26041	129.414	128.872	2.48406	2.90412	48.8616	125.947	89.9963	141.233
DP 12 M2 mesial 150x 01	Pellet	diatomaceous earth	4	29	5	64	0.492308	0.104225	3.31823	1.82674	1.80379	3.63054	0.37971	5.41089	0.674313	0.995571	7.5925	0.18814	101.258	0.244827	2.24472	0.0231404	0.697454	0.0231404	0.41887	0.640966	0.0564877	0.00250018	0.676197	2.18015	1.06772	1.11243	216.671	282.013	3.07124	8.92358	18.814	89.9936	58.0227	38.7836
DP 14 M2 mesial 150x 01	Pellet	diatomaceous earth	6	19	5	66	0.390762	-0.31161	2.88489	1.13218	1.69445	2.82664	0.317448	40.7753	0.467261	0.818203	7.52492	0.609865	117.492	0.227446	2.00065	0.015029	0.48229	0.015029	0.378306	0.436595	0.0456952	0.0057504	4.29975	2.19127	0.845429	1.34584	173.984	139.501	2.77922	2.34744	60.9865	112.772	89.992	122.026
DP 15 M2 mesial 150x 02	Pellet	diatomaceous earth	0	32	9	90	0.399704	-0.158456	3.19591	1.12929	1.60385	2.73314	0.316332	37.9363	0.501117	0.818068	8.9945	0.745247	115.751	0.183961	1.60075	0.0191098	0.520227	0.0191098	0.355909	0.472637	0.0475898	0.00612543	0.600689	1.47914	0.672793	0.806348	102.241	111.315	0.971533	1.79216	74.5247	90.0099	121.999	112.802
DP 16 M2 mesial 150x 02	Pellet	diatomaceous earth	0	17	5	56	0.523685	-0.375803	3.27668	1.33056	2.17246	3.50302	0.407742	26.5935	0.673552	1.21067	9.44369	0.334036	94.7631	0.197763	1.61775	0.0184735	0.692025	0.0184735	0.434365	0.616447	0.0755783	0.00275019	15.1866	2.21323	0.803167	1.41006	329.594	347.467	5.31428	10.1871	33.4036	89.9936	0.184363	121.99
DP 17 M2 mesial 150x 01	Pellet	diatomaceous earth	2	15	5	67	0.44089	-0.724063	4.51425	1.39995	2.13184	3.53178	0.344073	18.9702	0.511512	0.973612	7.45837	0.228336	100.741	0.221048	1.92271	0.0151928	0.526705	0.0151928	0.387562	0.467656	0.0590494	0.00387527	12.2839	1.76886	0.702272	1.06658	185.776	158.288	2.10164	3.58218	22.8336	90.0044	58.0037	100.936
DD 01 M2 mesial 150x 01	Dough	diatomaceous earth	2	20	4	51	0.507923	-0.52549	4.3294	1.81921	2.23468	4.05389	0.391172	3.14284	0.575726	1.16821	8.5267	0.510676	94.7493	0.198271	1.70703	0.0226692	0.598395	0.0226692	0.414001	0.523295	0.0751004	0.0028752	3.32856	2.68416	1.37207	1.31209	260.608	260.961	3.67683	4.89312	51.0676	90.002	121.974	57.9951
DD 02 M2 mesial 150x 01	Dough	diatomaceous earth	1	21	5	32	0.671336	-0.149034	2.66732	1.99877	2.49919	4.49796	0.546219	5.99268	0.823949	1.3539	9.32516	0.389469	144.256	0.22585	2.07557	0.0293848	0.853334	0.0293848	0.646482	0.777345	0.0759896	0.00212515	0.634325	3.03241	1.4179	1.61452	153.286	246.433	2.03552	4.20103	38.9469	141.258	121.997	90.0025
DD 03 M2 mesial 150x 01	Dough	diatomaceous earth	1	16	14	67	0.594157	-0.195028	3.48547	1.85775	2.56958	4.42733	0.459499	7.02529	0.720199	1.26351	11.4511	0.559994	84.7428	0.264676	2.66972	0.0319618	0.752161	0.0319618	0.50983	0.674646	0.0775147	0.00387527	19.5196	2.41524	1.19688	1.21835	188.843	140.137	2.94636	2.96516	55.9994	90.0117	84.5299	58.0014
DD 04 M2 mesial 150x 01	Dough	diatomaceous earth	8	26	9	83	0.32263	-0.268163	2.6675	0.974398	1.0958	2.0702	0.260592	56.8643	0.406848	0.694783	7.87668	0.299034	84.754	0.18217	1.38813	0.010905	0.417753	0.010905	0.315767	0.379506	0.0382467	0.00725051	2.13705	1.59151	0.793535	0.79797	106.355	115.706	0.686174	1.22924	29.9034	84.5939	79.0877	90.0108
DD 05 M2 mesial 150x 01	Dough	diatomaceous earth	5	23	14	94	0.567371	-0.582339	2.98272	1.74807	1.97116	3.71923	0.458163	6.89507	0.662515	1.40997	7.59002	0.15384	74.2573	0.30736	2.57471	0.0170546	0.67957	0.0170546	0.532309	0.598718	0.0808517	0.00250018	23.8093	1.98652	0.589609	1.39692	115.447	308.874	0.953637	3.05153	15.384	38.7534	89.9846	58.008
DD 06 M2 mesial 150x 01	Dough	diatomaceous earth	1	16	10	97	0.556231	0.0452921	3.01815	2.0304	1.76708	3.79748	0.453335	2.71397	0.702463	1.06615	9.70552	0.337602	85.2471	0.177867	1.48966	0.0259483	0.728411	0.0259483	0.499638	0.671096	0.0573151	0.00187513	0.766617	1.95242	1.147	0.805423	241.461	296.073	3.59118	6.14831	33.7602	90.0066	81.002	57.9981
DD 07 M2 mesial 150x 01	Dough	diatomaceous earth	4	18	14	145	0.91177	-0.0166304	6.39868	5.68866	3.88157	9.57023	0.658669	0.0791085	0.989808	1.94184	7.16526	0.216738	85.5016	0.595547	8.41597	0.0615868	1.0514	0.0615868	0.637913	0.925147	0.126248	0.00162511	84.2186	3.79532	1.67374	2.12158	59.8275	244.37	0.622639	5.66172	21.6738	89.998	57.9771	121.997
DD 08 M2 mesial 150x 01	Dough	diatomaceous earth	2	27	10	83	0.699185	0.0400321	4.09945	2.42066	2.63692	5.05758	0.514465	3.15739	0.860215	1.54609	10.6966	0.729384	94.4941	0.3203	3.15163	0.0438085	0.904024	0.0438085	0.507573	0.804195	0.0998293	0.00187513	20.6956	2.68175	1.02559	1.65615	110.97	237.591	2.96923	8.86052	72.9384	89.9866	141.239	121.983
DD 09 M2 mesial 150x 01	Dough	diatomaceous earth	0	25	9	85	0.349264	-0.0596649	3.30859	1.42087	1.24259	2.66346	0.273081	9.95044	0.419905	0.740512	5.94624	0.293271	94.9965	0.204689	1.89728	0.0179859	0.437891	0.0179859	0.307554	0.392141	0.04575	0.00750053	5.00321	1.70381	0.884051	0.819757	127.755	107.49	1.93918	2.17095	29.3271	122.014	90.0049	141.24
DD 10 M2 mesial 150x 01	Dough	diatomaceous earth	3	22	1	55	0.540738	0.0507607	2.81658	1.98999	1.70365	3.69364	0.437379	2.65347	0.708574	1.0176	8.66848	0.422494	84.9925	0.241639	2.3757	0.0219601	0.730534	0.0219601	0.497341	0.67252	0.0580135	0.00437531	9.93456	2.26535	1.09762	1.16773	214.748	182.248	1.20711	6.78334	42.2494	90.0037	121.991	58.0127
DD 11 M2 mesial 150x 01	Dough	diatomaceous earth	1	24	5	50	0.570983	0.126512	3.27352	2.40902	2.03209	4.44112	0.457016	1.28324	0.678979	1.07642	9.16428	0.342792	95.0042	0.349974	3.45721	0.0306879	0.709667	0.0306879	0.522258	0.648034	0.0616332	0.00350025	38.2226	1.97385	0.949741	1.02411	204.936	177.336	2.86882	6.12297	34.2792	90.0014	122.024	141.233
DD 12 M2 mesial 150x 01	Dough	diatomaceous earth	3	30	9	83	0.746044	-0.174238	2.46836	1.91548	2.52795	4.44343	0.619549	11.8437	0.971971	1.47645	9.9414	0.24169	85.2699	0.265089	2.79127	0.0223979	0.994369	0.0223979	0.73962	0.918824	0.075545	0.00162511	0.97703	2.70176	1.46562	1.23614	58.8389	351.431	1.34178	7.8552	24.169	90.0017	76.0273	67.2248
DD 13 M2 mesial 150x 01	Dough	diatomaceous earth	2	9	2	61	0.442946	-0.361478	4.10278	1.31345	1.94917	3.26261	0.343274	24.3557	0.528675	0.928132	8.33628	0.559044	85.0129	0.231399	1.86518	0.0216281	0.550303	0.0216281	0.368899	0.493994	0.0563084	0.00325023	3.69373	2.19633	0.807917	1.38841	154.813	106.495	1.88571	4.98557	55.9044	89.9877	79.7572	58.0222
DD 14 M2 mesial 150x 01	Dough	diatomaceous earth	2	28	3	66	0.389054	-0.625122	3.33235	0.934728	1.48083	2.41556	0.306791	62.209	0.463615	0.968409	8.01611	0.479485	110.74	0.229623	1.58183	0.0123824	0.475997	0.0123824	0.359413	0.420419	0.0555776	0.00362525	3.62767	1.31204	0.758363	0.55368	118.675	185.689	0.799831	3.01475	47.9485	112.772	89.994	122.017
DD 15 M2 mesial 150x 01	Dough	diatomaceous earth	2	20	13	89	0.498934	-0.161836	2.77808	1.53111	2.69179	4.2229	0.410498	16.0127	0.635482	0.949285	8.44585	0.206907	99.2437	0.240328	2.27635	0.0170388	0.65252	0.0170388	0.494794	0.602081	0.0504396	0.00325023	16.5177	2.08483	1.05801	1.02682	185.581	236.522	5.46861	3.44325	20.6907	90.0053	57.9988	121.994
DD 17 M2 mesial 150x 01	Dough	diatomaceous earth	4	20	12	88	0.586126	-0.486678	3.45121	1.94312	2.53236	4.47548	0.465974	3.45216	0.702489	1.30496	7.57171	0.420831	86.2528	0.316166	3.08565	0.0211595	0.723648	0.0211595	0.537094	0.645373	0.0782749	0.00362525	9.78412	2.92944	1.30078	1.62866	220.696	184.846	4.44121	2.26481	42.0831	90.0215	57.9964	141.219
SP 01 M2 mesial 150x 01	Pellet	quartz sand	2	11	14	71	0.327756	-0.180529	3.34264	1.39593	1.64322	3.03915	0.261236	10.7907	0.410037	0.656493	6.19957	0.651371	143.981	0.272272	2.2984	0.014362	0.424398	0.014362	0.299359	0.38523	0.0391682	0.00587541	8.53166	1.96583	0.824719	1.14111	141.677	111.098	3.17741	2.648	65.1371	141.243	90.0015	121.992
SP 02 M2 mesial 150x	Pellet	quartz sand	5	33	18	65	0.516307	-0.0136982	5.66847	3.13023	3.66373	6.79396	0.381479	0.270463	0.563908	1.22513	6.98528	0.516395	79.0085	0.449907	5.43019	0.0318577	0.595766	0.0318577	0.398128	0.520484	0.0752822	0.00337524	28.2944	2.40978	1.03541	1.37436	104.459	163.002	1.35349	5.72942	51.6395	90.0021	79.0542	67.2398
SP 03 M2 mesial 150x 01	Pellet	quartz sand	4	23	8	69	0.496701	-0.187706	3.51504	1.9179	2.23789	4.15579	0.385974	2.39953	0.59465	1.09582	10.7339	0.739119	73.9982	0.29203	2.89742	0.0238089	0.618459	0.0238089	0.426248	0.552031	0.0664277	0.00737552	23.4691	2.15183	0.841051	1.31078	111.653	62.646	2.24463	1.15135	73.9119	121.988	90.0025	112.796
SP 04 M2 mesial 150x 01	Pellet	quartz sand	2	14	18	100	0.596847	-0.401423	2.99028	1.58937	2.49799	4.08736	0.480039	16.3496	0.705051	1.36641	8.92366	0.399041	85.0109	0.309421	2.77267	0.021815	0.726866	0.021815	0.543815	0.64704	0.0798263	0.00237517	33.7281	2.02699	0.503748	1.52324	151.322	196.197	3.12573	5.46939	39.9041	89.9862	141.246	121.99
SP 05 M2 mesial 150x 01	Pellet	quartz sand	4	20	11	109	0.691293	0.243404	3.21214	2.73048	2.36018	5.09066	0.547366	0.980859	0.934956	1.27285	8.43181	0.292104	110.5	0.266847	2.70854	0.0345761	0.969532	0.0345761	0.568024	0.8942	0.0753326	0.00212515	11.8267	2.20389	1.08489	1.119	133.272	268.661	3.15064	15.4004	29.2104	89.998	112.805	58.01
SP 06 M2 mesial 150x 01	Pellet	quartz sand	8	31	14	93	0.622553	-0.36798	3.49382	2.0567	2.39995	4.45665	0.480186	3.32206	0.738441	1.4641	7.94005	0.46807	84.7595	0.278997	2.88237	0.0288509	0.767292	0.0288509	0.541827	0.677202	0.09009	0.00200014	30.8956	2.78092	1.07692	1.70399	146.588	388.03	2.35955	17.628	46.807	57.9847	90.0061	84.9392
SP 07 M2 mesial 150x 01	Pellet	quartz sand	4	26	7	59	0.431073	-0.508346	3.4918	1.19836	2.64231	3.84068	0.344784	35.7661	0.519816	0.93167	8.18451	0.200979	85.248	0.227985	1.71868	0.0145367	0.534353	0.0145367	0.389933	0.474614	0.059739	0.00237517	25.6086	1.93369	0.61301	1.32068	212.061	473.594	3.43017	10.3398	20.0979	89.9951	58.0125	85.0037
SP 08 M2 mesial 150x 01	Pellet	quartz sand	5	28	9	76	0.712715	-0.798205	4.08276	2.43714	3.36893	5.80607	0.555017	0.668117	0.789403	1.77148	9.67542	0.60519	81.7456	0.392226	3.90187	0.0228971	0.8123	0.0228971	0.634637	0.702584	0.109716	0.00400028	42.0076	3.43102	1.53292	1.8981	165.412	107.028	2.6154	2.43498	60.519	0.102887	38.7705	57.9989
SP 09 M2 mesial 150x 01	Pellet	quartz sand	2	39	10	79	0.676243	-0.367127	3.27137	2.09143	2.59686	4.6883	0.541848	3.14661	0.756313	1.45679	9.97629	0.553049	17.7502	0.294395	2.92993	0.0295132	0.785827	0.0295132	0.619579	0.696713	0.0891139	0.00350025	7.36729	3.31087	1.34674	1.96412	178.216	207.73	2.28888	7.01004	55.3049	90.0033	21.7461	15.0216
SP 12 M2 mesial 150x 01	Pellet	quartz sand	1	26	9	86	0.584649	-0.562556	3.30827	1.40811	2.10815	3.51626	0.455033	24.0557	0.718528	1.44784	9.00015	0.345121	48.7309	0.328702	3.39157	0.0195286	0.738056	0.0195286	0.523476	0.651114	0.0869417	0.00762553	21.4639	2.30845	0.951498	1.35695	79.012	68.0102	1.33653	1.19426	34.5121	57.9969	89.9977	38.7734
SP 13 M2 mesial 150x 01	Pellet	quartz sand	4	29	18	108	0.429955	-0.661657	3.87867	1.39175	2.06423	3.45598	0.333863	16.8329	0.507276	1.01935	6.09312	0.514063	69.2594	0.340927	3.52955	0.0154838	0.52276	0.0154838	0.368358	0.457098	0.0656622	0.00675047	16.438	1.95917	0.704316	1.25485	100.497	107.616	2.91637	2.79313	51.4063	0.153125	67.2545	76.0184
SP 14 M2 mesial 150x 01	Pellet	quartz sand	1	29	15	80	0.415709	-0.666666	6.23547	2.24698	3.04413	5.2911	0.310555	0.445681	0.455904	0.951848	5.6104	0.421844	78.7429	0.378664	4.07663	0.0196205	0.475525	0.0196205	0.340021	0.415909	0.0596161	0.00587541	32.4978	2.97068	1.06329	1.90738	109.334	126.396	3.12615	4.4404	42.1844	89.9979	57.9967	107.205
SP 15 M2 mesial 150x 01	Pellet	quartz sand	3	18	17	96	0.74156	-0.588061	2.89612	2.17147	2.85505	5.02653	0.609139	1.75069	0.858387	1.79243	8.37508	0.402704	103.255	0.646608	7.24981	0.0182912	0.876679	0.0182912	0.720216	0.777721	0.0989581	0.00725051	134.1	2.9716	0.870607	2.10099	90.1234	74.8781	0.96942	2.40811	40.2704	90.003	38.7719	122.017
SP 16 M2 mesial 150x 01	Pellet	quartz sand	1	18	31	110	0.657012	-0.603795	3.27638	2.04681	2.30752	4.35434	0.519402	2.9167	0.757501	1.6215	8.84865	0.217439	131.262	0.265701	2.79595	0.0226662	0.780167	0.0226662	0.622749	0.686288	0.0938791	0.00162511	8.98855	2.13624	1.20321	0.93303	185.292	406.244	3.05288	22.248	21.7439	122.011	90.0042	141.229
SD 01 M2 mesial 150x 01	Dough	quartz sand					0.686003	-0.603172	3.65589	2.40798	2.49098	4.89896	0.534122	0.867549	0.821957	1.73166	8.4739	0.723356	114.002	0.395451	4.34213	0.0221136	0.84407	0.0221136	0.577284	0.740523	0.103547	0.00350025	56.9457	3.21777	1.06661	2.15116	197.443	18.9831	6.67326	0.877131	72.3356	158.248	90.0112	121.985
SD 02 M2 mesial 150x 01	Dough	quartz sand	0	18	19	93	0.635839	-0.0484078	3.3572	2.96256	3.08359	6.04614	0.503359	0.244211	0.777965	1.31436	8.3394	0.250241	65.9976	0.42354	3.7936	0.0319222	0.809888	0.0319222	0.587866	0.740459	0.0694289	0.00175012	18.7706	4.16183	1.68847	2.47337	107.673	434.214	3.29416	13.5897	25.0241	38.7724	67.2071	89.997
SD 03 M2 mesial 150x 01	Dough	quartz sand	1	7	29	85	0.829437	-0.356787	3.58448	3.62535	2.87887	6.50423	0.640125	0.104775	1.04149	1.98311	8.29373	0.388364	93.7555	0.522132	6.6036	0.0356373	1.07713	0.0356373	0.689715	0.960422	0.116709	0.00300021	91.3981	4.11886	1.94688	2.17197	195.375	172.925	16.212	4.28987	38.8364	38.7781	89.9538	0.183557
SD 04 M2 mesial 150x 01	Dough	quartz sand	2	28	31	112	0.712566	-0.560084	3.79594	2.05958	3.17123	5.23081	0.556122	5.4122	0.865665	1.63616	7.51495	0.640286	69.0056	0.587401	7.55168	0.0263492	0.892014	0.0263492	0.627954	0.79388	0.098134	0.00487534	55.6338	3.44498	1.59544	1.84954	108.218	157.946	2.95523	4.31549	64.0286	67.2118	58.0182	90.0154
SD 05 M2 mesial 150x 01	Dough	quartz sand	6	50	17	93	0.607021	-0.20945	2.69238	1.65276	2.20375	3.8565	0.491971	14.6854	0.778426	1.31021	9.38233	0.372431	131.5	0.53839	7.89877	0.0224821	0.800908	0.0224821	0.571323	0.729943	0.0709649	0.0273769	32.7266	1.91206	0.766781	1.14528	23.6127	22.8373	0.740908	0.296324	37.2431	90.0136	141.242	121.993
SD 06 M2 mesial 150x 01	Dough	quartz sand	2	20	26	110	1.08751	-0.431255	3.79523	3.01428	4.76355	7.77783	0.818064	3.49859	1.21818	2.65702	9.80688	0.289149	93.9956	0.425277	5.74551	0.0605344	1.27871	0.0605344	0.873947	1.1043	0.174415	0.00175012	16.5204	3.51548	1.91156	1.60392	104.356	439.416	3.21466	19.6242	28.9149	57.9885	90.0038	141.241
SD 07 M2 mesial 150x 01	Dough	quartz sand	1	13	14	122	0.670822	-0.625776	4.48504	2.59441	4.32752	6.92193	0.531673	0.223088	0.810749	1.39095	8.46089	0.237769	85.2388	0.429305	3.75627	0.0221742	0.832923	0.0221742	0.609184	0.746149	0.0867741	0.0013751	79.8771	3.58746	1.54588	2.04158	182.107	312.303	2.63783	14.3064	23.7769	90.0043	58.0084	141.248
SD 08 M2 mesial 150x 01	Dough	quartz sand	2	17	14	80	0.605818	-0.42943	3.59511	2.19669	2.53939	4.73608	0.46404	0.830996	0.801605	1.44306	10.1241	0.392454	94.2535	0.471995	4.06837	0.0193424	0.820948	0.0193424	0.507031	0.733929	0.0870197	0.0056254	67.4365	2.31951	0.316832	2.00267	109.789	58.2805	0.628172	0.790042	39.2454	122.018	90.0152	112.76
SD 09 M2 mesial 150x 01	Dough	quartz sand	4	8	16	141	0.829896	-0.16666	2.83859	4.15905	3.70149	7.86054	0.66723	0.000276833	1.08462	1.66833	8.44262	0.310417	51.5017	0.902317	10.3624	0.0322236	1.11684	0.0322236	0.771701	1.02003	0.0968096	0.00787555	143.505	3.58133	1.71709	1.86424	52.5136	66.2761	1.19166	1.59532	31.0417	89.9855	38.7526	141.225
SD 10 M2 mesial 150x 01	Dough	quartz sand	5	15	12	85	1.95253	-0.074946	3.94137	5.85174	8.35855	14.2103	1.50137	0.214637	2.91439	4.05746	10.876	0.331796	108.758	0.773033	10.5834	0.0729652	2.98736	0.0729652	1.45896	2.76921	0.218153	0.00100007	152.524	7.73413	2.60064	5.13349	13.8231	3.01017	0.311425	0.294958	33.1796	121.942	141.225	89.9691
SD 11 M2 mesial 150x 01	Dough	quartz sand	2	13	21	112	0.75957	-1.03034	5.39768	2.01966	4.9476	6.96727	0.570351	5.08711	0.821096	1.93649	7.42242	0.426274	85.0057	0.601271	6.89977	0.0279886	0.849084	0.0279886	0.595999	0.716773	0.132311	0.00350025	137.198	3.16865	0.73855	2.4301	131.251	113.73	3.71193	4.1173	42.6274	58.0031	38.7528	89.9967
SD 12 M2 mesial 150x 01	Dough	quartz sand	4	13	9	76	0.498096	-0.328616	2.57835	1.22264	1.94463	3.16727	0.413146	38.4368	0.588028	1.04375	8.35479	0.570625	124.264	0.328917	3.35203	0.0179745	0.606002	0.0179745	0.50323	0.551119	0.0548825	0.00475033	23.5477	2.20893	0.76627	1.44266	113.108	127.38	3.03461	5.99781	57.0625	121.999	89.993	38.7712
SD 14 M2 mesial 150x 01	Dough	quartz sand	6	15	7	82	0.576022	0.172756	2.51684	2.16888	1.86072	4.0296	0.473937	2.07324	0.779618	0.987208	9.66801	0.700172	94.0005	0.245532	2.40692	0.0250681	0.804686	0.0250681	0.556567	0.755528	0.0491575	0.00262518	29.5254	2.05557	0.654601	1.40097	163	242.066	2.08113	4.29497	70.0172	90.0214	95.3812	101.003
SD 15 M2 mesial 150x 01	Dough	quartz sand	2	8	10	115	0.491146	0.430081	5.18871	3.04199	1.75485	4.79685	0.368643	0.34705	0.564095	0.98989	9.06775	0.429136	73.9962	0.258347	2.25238	0.0318454	0.59594	0.0318454	0.392123	0.53278	0.0631599	0.00150011	43.0644	2.16815	0.776091	1.39206	172.919	358.887	1.8481	20.9546	42.9136	38.7809	90.0024	21.741
SD 16 M2 mesial 150x 01	Dough	quartz sand	4	5	21	55	0.893817	-0.489411	3.01928	1.97836	3.35342	5.33178	0.72217	13.5192	1.08478	1.98073	9.50539	0.719863	74.9997	0.532666	6.53687	0.0260336	1.11081	0.0260336	0.822378	0.988395	0.122415	0.00337524	98.2047	3.64057	0.91334	2.72723	104.875	91.1627	1.4397	4.94547	71.9863	89.9916	38.7855	57.9922
SD 17 M2 mesial 150x 01	Dough	quartz sand	2	12	21	91	0.618096	-0.286885	2.77946	1.62059	2.23702	3.8576	0.503046	15.8333	0.780981	1.29967	8.26836	0.240473	85.0054	0.347806	3.49688	0.0217827	0.802764	0.0217827	0.570308	0.725536	0.0772279	0.00350025	43.8935	2.13533	0.74787	1.38746	86.6281	228.339	2.19718	4.43748	24.0473	90.0015	122	38.7758
SD 18 M2 mesial 150x 01	Dough	quartz sand	6	14	16	109	0.735485	-0.334656	3.26893	1.96928	2.68388	4.65315	0.576739	9.40876	0.940856	1.66158	8.04635	0.200153	85.0029	0.410018	4.77689	0.0292946	0.970151	0.0292946	0.639063	0.870508	0.0996427	0.00312522	24.9231	3.53147	1.33747	2.194	158.449	319.968	14.2334	30.0555	20.0153	58.0141	89.9999	104.015
SD 19 M2 mesial 150x 01	Dough	quartz sand	7	12	11	68	0.439853	-0.151294	2.95724	1.84112	1.68723	3.52834	0.355353	2.26018	0.556522	0.893098	9.20386	0.693107	85.2647	0.30683	3.08873	0.0182757	0.574797	0.0182757	0.408043	0.524744	0.050053	0.00400028	26.9956	1.76201	0.52095	1.24106	92.7476	179.63	1.2285	3.57191	69.3107	90.0001	58.0145	141.24
